# Supplementary material for: The association between hypertension and other cardiovascular risk factors among non-diabetic Saudis adults–A cross sectional study
Source: PLoS One. 2021 Feb 23;16(2):e0246568. doi: 10.1371/journal.pone.0246568 (PMC7901777; doi:10.1371/journal.pone.0246568)
Supplement: S1 Data — (XLSX) [file pone.0246568.s001.xlsx]

## Sheet: RS hypertension FV publoished 
q1_smpl_ID_final	q2_MC_code	Wave_no	q6_gndr	q8_age_yrs	q10_Ht_cm	q11_wt_kg	q14_waist_c_cm	q17_BP_sys	q17_BP_Dis	q19_MM_HBP	q19_MM_HBP_mdc	q19_MM_Hst_HFat	q19_MM_Hst_HFat_mdc	q19_MM_Hst_HCol	q19_MM_Hst_HCol_mdc	q19_MM_Hst_TGd	q19_MM_Hst_TGd_mdc	q19_MM_Hst_BGlu	q19_MM_Hst_BGlu_mdc	q19_MM_Hst_Diab	q19_MM_Hst_diab_mdc	q24_1_mdc	q24_2_mdc	q24_3_mdc	q24_4_Mdc	hsCRP2	Chol	HDL	TG	LDL	hbA1c	HBA1C_MMOL	Glu_0hr	Glu_1hr	BMI	Medicatio_BP
1	BW-Bawadi	1	Female	18	174	94	95	100	50	No	No	No	No	No	No	No	No	No	No	No	No	Serotoil				#NULL!	5.3	1.71	0.58	3.474	#NULL!	#NULL!	3.9	#NULL!	31.0477	No
2	BW-Bawadi	1	Female	21	156	64	73	118	62	No	No	No	No	No	No	No	No	No	No	No	No					0.58	4.48	1.7	0.53	2.674	5.21	33.44	2.9	4.8	26.2985	No
3	BW-Bawadi	1	Female	22	153	49	61	120	50	No	No	No	No	No	No	No	No	No	No	No	No					#NULL!	#NULL!	#NULL!	#NULL!	#NULL!	5.26	33.99	3.6	7.2	20.9321	No
4	BW-Bawadi	1	Female	21	157	58	79	118	75	No	No	No	No	No	No	No	No	Yes	Previous only	No	No					0.2	5.43	1.33	1.15	3.87	5	31.15	4.4	4.6	23.5304	No
5	BW-Bawadi	1	Female	44	152	63	87	100	60	No	No	No	No	No	No	No	No	No	No	No	No					9.75	5.25	1.6	1.86	3.278	5.79	39.78	4.9	8.4	27.268	No
7	BW-Bawadi	1	Female	20	164	72	85	103	61	No	No	No	No	No	No	No	No	No	No	No	No	???????				6.92	4.39	1.54	0.86	2.678	5.22	33.55	4.4	4.5	26.7698	No
8	BW-Bawadi	1	Male	22	171	131	124	115	84	No	No	No	No	No	No	No	No	No	No	No	No					7.13	4.66	1.11	2.11	3.128	5.18	33.11	4.6	6.9	44.8001	No
10	BW-Bawadi	1	Female	27	155	55	76	111	79	No	No	No	No	No	No	No	No	No	No	No	No					6.49	4.55	1.86	0.83	2.524	4.97	30.82	2.5	3.5	22.8928	No
11	BW-Bawadi	1	Female	25	167	97	102	94	71	No	No	No	No	No	No	No	No	No	No	No	No					9.64	4.74	1.18	0.97	3.366	5.9	40.98	4.5	7.7	34.7807	No
12	BW-Bawadi	1	Female	20	163	49	75	90	60	No	No	No	No	No	No	No	No	No	No	No	No					0.35	5.15	1.5	0.93	3.464	4.44	25.03	4	4.9	18.4425	No
13	BW-Bawadi	1	Female	30	153	65	97	94	75	No	No	No	No	No	No	No	No	No	No	No	No					0.96	4.11	1.28	0.58	2.714	4.93	30.38	4.7	4.8	27.7671	No
14	BW-Bawadi	1	Female	42	168	76	92	105	73	Yes	No	No	No	No	No	No	No	No	No	No	No	Calcium	Vitamin D			3.64	5.23	1.16	1.27	3.816	5.31	34.54	4.6	7.7	26.9274	No
15	BW-Bawadi	1	Female	25	162	89	94	100	60	Yes	No	No	No	No	No	No	No	No	No	No	No					14.21	3.38	1.41	0.66	1.838	5	31.15	4.1	5.6	33.9125	No
16	BW-Bawadi	1	Female	39	153	66	96	91	66	No	No	No	No	No	No	No	No	No	No	No	No	Calcium				1.16	5.34	1.71	0.97	3.436	5.66	38.36	5	8.5	28.1943	No
17	BW-Bawadi	1	Female	54	162	84	108	117	79	No	No	No	No	Yes	Yes	Yes	Yes	No	No	No	No	???? ?????? 50 ????? ???????				12.42	5.65	1.64	1.29	3.752	5.23	33.66	3.7	7	32.0073	No
18	BW-Bawadi	1	Female	52	161	99	113	103	57	No	No	No	No	Yes	Yes	Yes	Yes	No	No	No	No					5.12	7.35	1.48	1.94	5.482	5.78	39.67	4	6.7	38.193	No
19	BW-Bawadi	1	Female	33	147	59	80	93	58	No	No	Yes	No	Yes	No	No	No	No	No	No	No					2.27	5.61	1.71	1.15	3.67	5.14	32.68	3.1	3.9	27.3034	No
20	BW-Bawadi	1	Female	45	164	72	96	100	50	No	No	No	No	No	No	No	No	No	No	No	No					3.26	5.43	1.53	1.34	3.632	5.72	39.02	5.4	6.7	26.7698	No
21	BW-Bawadi	1	Female	27	185	79	102	120	70	No	No	No	No	No	No	No	No	No	No	No	No	Contrasiptive pills				12	4.19	1.51	0.95	2.49	5.51	36.72	#NULL!	#NULL!	23.0825	No
22	BW-Bawadi	1	Female	29	167	93	104	100	70	No	No	No	No	No	No	No	No	No	No	No	No					8.17	3.97	1.39	0.98	2.384	5.47	36.28	4.1	8.5	33.3465	No
23	BW-Bawadi	1	Female	49	149	80	92	100	60	No	No	No	No	No	No	No	No	No	No	No	No					3.79	6.34	1.55	1.62	4.466	5.3	34.43	5	9.4	36.0344	No
24	BW-Bawadi	1	Female	40	148	47	#NULL!	110	50	No	No	No	No	No	No	No	No	No	No	No	No	profinal				0.83	3.92	1.66	0.39	2.182	5.45	36.07	3.9	5.7	21.4573	No
25	BW-Bawadi	1	Female	37	152	81	97	98	50	No	No	No	No	No	No	Yes	Yes	No	No	No	No	Asthma medication	????? ????? ???????			4.23	3.75	1.76	0.78	1.834	4.75	28.42	3.8	4.1	35.0589	No
26	BW-Bawadi	1	Female	32	157	60	74	109	73	No	No	No	No	No	No	No	No	No	No	No	No	Flexagen	Jointace	Omega	Alcton	1.76	5.25	1.29	0.88	3.784	4.73	28.2	4.2	6.7	24.3418	No
27	BW-Bawadi	1	Female	21	157	70	86	130	90	Yes	Yes	No	No	No	No	No	No	No	No	No	No	Natrilix	amiloride	Vitamin	Mineral	1.3	4.63	1.69	0.54	2.832	4.71	27.98	4	5.4	28.3987	yes
28	BW-Bawadi	1	Female	33	156	68	88	93	53	No	No	No	No	No	No	No	No	No	No	No	No					2.01	4.27	1.16	1.27	2.856	5.22	33.55	4.1	4.7	27.9421	No
29	BW-Bawadi	1	Female	23	166	83	86	100	60	No	No	No	No	No	No	No	No	Yes	Previous only	No	No					5.29	4.12	1.07	2.01	2.648	5.59	37.6	5.2	8	30.1205	No
30	BW-Bawadi	1	Female	41	151	59	86	97	74	No	No	No	No	No	No	No	No	No	No	No	No					2.68	5.92	1.63	1.4	4.01	5.12	32.46	4.3	4.4	25.8761	No
31	BW-Bawadi	1	Female	20	159	51	74	99	67	No	No	No	No	No	No	No	No	No	No	No	No					0.39	3.99	1.52	0.5	2.37	4.77	28.63	4.3	4.7	20.1733	No
33	BW-Bawadi	1	Female	42	150	64	80	107	71	No	No	No	No	No	No	No	No	No	No	No	No					2.45	4.87	1.39	1.02	3.276	5.12	32.46	4	5.9	28.4444	No
34	BW-Bawadi	1	Female	19	157	50	68	88	57	No	No	No	No	No	No	No	No	No	No	No	No					3.75	4.1	1.13	0.58	2.854	5.01	31.26	3.9	8.2	20.2848	No
35	BW-Bawadi	1	Female	27	152	47	71	89	64	No	No	No	No	No	No	No	No	No	No	No	No					1.54	4.41	1.36	1.24	2.802	4.81	29.07	4.3	4.6	20.3428	No
36	BW-Bawadi	1	Female	21	160	43	61	88	57	No	No	No	No	No	No	No	No	No	No	No	No					0.41	3.9	1.34	0.78	2.404	4.47	25.36	3.8	7.1	16.7969	No
38	BW-Bawadi	1	Female	40	152	35	57	92	66	No	No	No	No	No	No	Yes	Yes	No	No	No	No	thyroxin				0.85	4.52	1.83	0.54	2.582	5.66	38.36	3.7	6.6	14.7161	No
40	BW-Bawadi	1	Male	54	170	89	113	135	85	#NULL!	No	No	No	No	No	No	No	No	No	No	No					0.46	5.78	1.76	0.95	3.83	#NULL!	#NULL!	4.2	#NULL!	30.7958	No
41	BW-Bawadi	1	Female	47	153	71	92	94	68	No	No	No	No	No	No	No	No	No	No	No	No	Pain killers				2.28	5.22	1.63	1.04	3.382	5.17	33.01	4.7	8.3	30.3302	No
42	BW-Bawadi	1	Female	25	172	86	81	95	64	No	No	No	No	No	No	No	No	No	No	No	No					8.19	4.45	1.57	0.49	2.782	5.6	37.71	4.1	6.5	29.0698	No
44	BW-Bawadi	1	Female	18	165	66	77	103	55	No	No	No	No	No	No	No	No	No	No	No	No					1.29	4.45	1.46	0.85	2.82	5.49	36.5	4.6	5.7	24.2424	No
45	BW-Bawadi	1	Female	18	163	68	#NULL!	90	59	No	No	No	No	No	No	No	No	No	No	No	No					0.66	4.79	1.55	0.91	3.058	5.39	35.41	4.4	5	25.5937	No
47	BW-Bawadi	1	Female	35	149	53	85	110	65	No	No	No	No	No	No	No	No	No	No	No	No	?????? - ???? ???				5.3	3.46	1.53	0.73	1.784	5.23	33.66	4.2	8.5	23.8728	No
48	BW-Bawadi	1	Female	30	147	61	56	98	62	No	No	No	No	No	No	No	No	No	No	No	No					2.69	3.99	1.02	0.69	2.832	5.42	35.74	5.3	5.8	28.229	No
49	BW-Bawadi	1	Female	51	157	66	96	108	73	No	No	No	No	No	No	No	No	No	No	No	No	psychiatric medication				8.31	4.42	0.77	2.98	3.054	5.64	38.14	6.9	8.2	26.7759	No
50	BW-Bawadi	1	Female	47	150	70	96	115	85	No	No	No	No	No	No	No	No	No	No	No	No					#NULL!	5.8	1.35	2.67	3.916	7.28	56.07	5.8	15.4	31.1111	No
51	BW-Bawadi	1	Female	63	157	70	97	125	70	No	No	No	No	No	No	No	No	Yes	Yes	No	No					11.05	5.55	1.68	1.23	3.624	7.3	56.28	6.5	12.2	28.3987	No
52	BW-Bawadi	1	Female	37	151	76	90	94	74	No	No	No	No	No	No	Yes	Yes	No	No	No	No					5.23	3.86	1.15	0.89	2.532	5.24	33.77	3.9	4.4	33.3319	No
53	BW-Bawadi	1	Female	47	153	69	#NULL!	104	69	Yes	Previous only	Yes	Previous only	Yes	Yes	No	No	No	No	Yes	No	calcium supplement	Vit B , D	Medication for HCol		3.03	7	1.38	3.16	4.988	5.55	37.16	4	4.6	29.4758	No
54	BW-Bawadi	1	Female	22	157	63	86	139	99	Yes	No	No	No	No	No	No	No	No	No	No	No					1.67	4.56	1.22	2.05	2.93	5.08	32.02	4.2	4.5	25.5588	No
55	BW-Bawadi	1	Female	52	149	84	105	116	73	No	No	No	No	No	No	No	No	No	No	No	No					18.82	5.57	1.77	1.64	3.472	5.97	41.75	4.5	5.8	37.8361	No
56	BW-Bawadi	1	Female	52	159	64	93	102	61	No	No	Yes	Yes	Yes	Yes	Yes	Yes	No	No	No	No	Thyroxine	Statin			0.95	3.81	1.24	0.9	2.39	5.21	33.44	4.9	6.8	25.3155	No
57	BW-Bawadi	1	Female	41	162	103	122	133	100	No	No	No	No	No	No	No	No	No	No	No	No					#NULL!	4.38	1.28	0.88	2.924	5.88	40.77	5.2	8.2	39.2471	No
58	BW-Bawadi	1	Female	31	160	65	92	86	60	No	No	No	No	No	No	No	No	No	No	No	No					4.42	5.02	1.92	0.64	2.972	5.14	32.68	4	4.1	25.3906	No
59	BW-Bawadi	1	Female	23	165	63	87	100	62	No	No	No	No	No	No	No	No	No	No	No	No					0.24	4.83	1.57	0.66	3.128	5.27	34.1	4.1	4.9	23.1405	No
60	BW-Bawadi	1	Female	45	151	56	90	107	66	No	No	No	No	No	No	No	No	No	No	No	No					0.77	5.19	1.39	1.01	3.598	5.04	31.58	4.3	4.5	24.5603	No
61	BW-Bawadi	1	Male	21	176	79	91	123	80	No	No	No	No	No	No	No	No	No	No	No	No					0.9	4.34	1.47	0.76	2.718	4.05	20.77	#NULL!	#NULL!	25.5036	No
62	BW-Bawadi	1	Female	46	160	90	111	95	54	No	No	No	No	No	No	No	No	No	No	No	No					13.72	4.59	1.51	0.62	2.956	5.83	40.22	4.5	5.6	35.1562	No
63	BW-Bawadi	1	Male	64	166	76	96	122	68	No	No	Yes	Yes	Yes	Yes	No	No	No	No	No	No	Coversyl				1.41	4.97	1.85	0.9	2.94	5.85	40.44	5.2	7.8	27.5802	No
66	BW-Bawadi	1	Female	60	148	84	114	124	93	Yes	Yes	No	No	No	No	No	No	No	No	No	No					9.01	4.99	1.4	1.18	3.354	5.86	40.55	4	8.6	38.3492	yes
67	BW-Bawadi	1	Female	52	149	55	88	132	95	No	No	No	No	No	No	No	No	No	No	No	No					3.63	4.37	1.66	0.92	2.526	5.9	40.98	4.9	13.3	24.7737	No
69	BW-Bawadi	1	Female	22	156	68	87	93	57	No	No	No	No	No	No	No	No	No	No	No	No					4.25	6.04	1.54	0.79	4.342	5.15	32.79	4.4	4.9	27.9421	No
70	BW-Bawadi	1	Female	18	152	60	85	110	68	No	No	No	No	No	No	No	No	No	No	No	No					8.71	3.99	1.65	0.73	2.194	5.37	35.19	4.1	5.6	25.9695	No
71	BW-Bawadi	1	Male	43	179	94	105	119	77	No	No	No	No	No	No	No	No	No	No	No	No					1.6	6.19	0.93	2.31	4.798	5.06	31.8	4.8	7.8	29.3374	No
72	BW-Bawadi	1	Female	62	146	85	111	140	75	Yes	Previous only	No	No	Yes	Previous only	No	No	No	No	No	No					#NULL!	5.45	1.47	0.92	3.796	5.81	40	5	12.4	39.8761	No
73	BW-Bawadi	1	Female	35	158	96	117	104	77	No	No	No	No	No	No	No	No	No	No	No	No					13.25	4.68	1.61	1.89	2.692	5.48	36.39	5.5	8.7	38.4554	No
74	BW-Bawadi	1	Female	38	162	89	103	146	104	No	No	No	No	No	No	No	No	No	No	No	No	Vit. D	Hemogloben			15.52	4.56	1.4	0.56	3.048	5.32	34.64	4.9	#NULL!	33.9125	No
75	BW-Bawadi	1	Female	20	157	47	64	108	74	No	No	No	No	No	No	No	No	No	No	No	No					0.4	3.6	1.53	0.41	1.988	5.19	33.22	4.9	7.5	19.0677	No
76	BW-Bawadi	1	Female	21	168	78	75	90	60	No	No	No	No	No	No	No	No	No	No	No	No					0.59	4.58	1.74	0.73	2.694	5.01	31.26	4.9	7.9	27.6361	No
77	BW-Bawadi	1	Female	19	161	48	62	96	55	No	No	No	No	No	No	No	No	No	No	No	No	faverin	anafranil	Cipralex		0.15	4.28	1.81	0.59	2.352	4.4	24.59	4.1	5.9	18.5178	No
78	BW-Bawadi	1	Female	48	149	77	108	140	81	No	No	Yes	No	Yes	No	No	No	No	No	No	No					6.92	5.33	1.04	3.54	3.582	5.56	37.27	3.7	6.6	34.6831	No
79	BW-Bawadi	1	Male	55	163	91	117	125	78	No	No	No	No	No	No	No	No	No	No	No	No					2.03	5.27	1.26	1.06	3.798	5.59	37.6	4.4	#NULL!	34.2504	No
80	BW-Bawadi	1	Female	27	170	75	93	110	65	No	No	No	No	No	No	No	No	No	No	No	No					0.66	4.16	1.19	0.82	2.806	4.72	28.09	3.9	4.3	25.9516	No
81	BW-Bawadi	1	Female	36	166	78	95	100	73	No	No	No	No	No	No	No	No	Yes	No	No	No					9.72	4.4	1.06	1.23	3.094	4.69	27.76	4.8	6.4	28.306	No
82	BW-Bawadi	1	Male	46	180	100	111	139	71	No	No	Yes	Yes	Yes	Yes	No	No	No	No	No	No					0.81	4.7	0.98	1.78	3.364	5.29	34.32	4.7	6.5	30.8642	No
83	BW-Bawadi	1	Male	55	169	83	91	125	85	#NULL!	No	No	No	No	No	No	No	No	No	No	No					11.26	4.79	1.28	1.1	3.29	4.9	30.05	4.5	6.7	29.0606	No
84	BW-Bawadi	1	Male	42	170	85	120	130	85	#NULL!	No	No	No	No	No	No	No	No	No	No	No					0.55	3.74	1.42	0.49	2.222	5.21	33.44	4.3	7.9	29.4118	No
85	BW-Bawadi	1	Female	22	156	58	69	104	53	No	No	No	No	No	No	No	No	No	No	No	No	???????				0.83	4.49	1.68	0.54	2.702	5.11	32.35	4.3	6.4	23.833	No
86	BW-Bawadi	1	Male	33	147	61	90	108	56	No	No	No	No	No	No	No	No	No	No	No	No					1.72	4.83	1.24	1.07	3.376	5.15	32.79	5.1	7.9	28.229	No
87	BW-Bawadi	1	Female	45	157	66	93	112	56	No	No	No	No	No	No	No	No	No	No	No	No	Gynera contraceptive				12.3	4.36	1.39	1.52	2.666	5.59	37.6	4	8	26.7759	No
88	BW-Bawadi	1	Female	24	160	68	76	105	51	No	No	No	No	No	No	No	No	No	No	No	No					#NULL!	3.81	1.54	0.6	2.15	5.26	33.99	4.2	5.1	26.5625	No
90	BW-Bawadi	1	Female	64	147	64	86	121	63	No	No	Yes	Previous only	Yes	Previous only	No	No	No	No	No	No	Rosuvastatin				1.36	4.95	1.11	2.7	3.3	6.35	45.9	5.8	10.8	29.6173	No
91	BW-Bawadi	1	Female	28	151	61	80	112	74	No	No	No	No	No	No	No	No	No	No	No	No	???????? ???? ???				1.39	6.84	1.34	3.8	4.74	5.08	32.02	4.1	7.7	26.7532	No
92	BW-Bawadi	1	Female	52	150	56	84	109	60	No	No	No	No	No	No	No	No	No	No	No	No	????? ??????				5.94	5.81	1.57	1.14	4.012	5.74	39.24	4.7	8.9	24.8889	No
101	BW-Bawadi	1	Male	21	166	67	84	100	58	No	No	No	No	No	No	No	No	No	No	No	No					0.6	4.49	1.15	1.05	3.13	5.04	31.58	2.9	4.6	24.3141	No
102	BW-Bawadi	1	Male	21	170	59	76	106	53	No	No	No	No	No	No	No	No	No	No	No	No					0.21	5	1.18	1.03	3.614	4.98	30.93	4.1	5.7	20.4152	No
103	BW-Bawadi	1	Male	21	167	59	76	110	52	No	No	No	No	No	No	No	No	No	No	No	No					0.28	4.58	1.31	0.64	3.142	4.78	28.74	3.9	#NULL!	21.1553	No
104	BW-Bawadi	1	Male	29	174	77	92	106	54	No	No	No	No	No	No	No	No	No	No	No	No					1.15	4.15	1.18	0.86	2.798	5.09	32.13	4.2	4.7	25.4327	No
105	BW-Bawadi	1	Male	30	171	86	97	111	56	No	No	No	No	No	No	No	No	No	No	No	No					4.55	6.29	1.27	1.34	4.752	5.52	36.83	4.3	5.3	29.4108	No
106	BW-Bawadi	1	Male	21	172	77	86	123	59	No	No	No	No	No	No	No	No	No	No	No	No					0.19	4.89	1.28	0.86	3.438	5.2	33.33	4.6	7.7	26.0276	No
107	BW-Bawadi	1	Male	21	178	101	104	127	75	No	No	Yes	No	No	No	No	No	No	No	No	No					1.48	4.13	1.37	0.9	2.58	4.87	29.73	4	4.2	31.8773	No
108	BW-Bawadi	1	Male	21	163	78	95	124	60	No	No	No	No	No	No	No	No	No	No	No	No					1.01	4.98	1.04	1.38	3.664	5.66	38.36	4.6	11.1	29.3575	No
109	BW-Bawadi	1	Male	21	180	57	76	108	68	No	No	No	No	No	No	No	No	No	No	No	No					0.61	3.17	1.21	0.45	1.87	5.25	33.88	4	5.8	17.5926	No
110	BW-Bawadi	1	Male	21	183	78	82	96	53	No	No	No	No	No	No	No	No	No	No	No	No					0.33	3.91	1.31	0.68	2.464	5.54	37.05	3.9	4.3	23.2912	No
111	BW-Bawadi	1	Male	21	180	136	126	125	58	No	No	No	No	No	No	No	No	No	No	No	No					9.52	4.03	0.95	1.1	2.86	5.09	32.13	3.8	5.8	41.9753	No
112	BW-Bawadi	1	Male	21	168	67	85	108	53	No	No	No	No	No	No	No	No	No	No	No	No					0.37	3.13	0.97	0.5	2.06	4.76	28.52	4.3	6.3	23.7387	No
113	BW-Bawadi	1	Male	21	177	74	87	116	72	No	No	No	No	No	No	No	No	No	No	No	No					0.39	4.11	1.44	0.85	2.5	5.05	31.69	4.1	8.9	23.6203	No
114	BW-Bawadi	1	Male	21	180	101	103	110	58	No	No	No	No	No	No	No	No	No	No	No	No					0.48	5.51	1.17	1.42	4.056	4.81	29.07	3.6	4.5	31.1728	No
115	BW-Bawadi	1	Male	21	167	65	87	123	65	No	No	No	No	No	No	No	No	No	No	No	No					6.1	2.93	1.04	0.8	1.73	5.34	34.86	4.4	6.9	23.3067	No
116	BW-Bawadi	1	Male	22	166	57	74	120	58	No	No	No	No	No	No	No	No	No	No	No	No					0.62	3.82	1.39	0.86	2.258	4.85	29.51	4.3	5.3	20.6852	No
117	BW-Bawadi	1	Male	64	173	145	150	131	62	No	No	No	No	No	No	No	No	No	No	No	No					2.23	4.62	1.24	0.91	3.198	5.54	37.05	4.2	8	48.448	No
120	BW-Bawadi	1	Male	21	176	67	82	126	73	No	No	No	No	No	No	No	No	No	No	No	No					2.43	4.18	1.28	0.61	2.778	5.06	31.8	3.5	6.3	21.6296	No
121	BW-Bawadi	1	Male	21	179	56	69	109	66	No	No	No	No	No	No	No	No	No	No	No	No					0.15	4.88	1.46	0.72	3.276	5.23	33.66	3.8	5.3	17.4776	No
122	BW-Bawadi	1	Male	21	162	73	95	119	66	No	No	No	No	No	No	No	No	No	No	No	No					1.29	5.21	1.32	1.38	3.614	5.05	31.69	4.3	6.8	27.8159	No
123	BW-Bawadi	1	Male	20	163	70	94	118	57	No	No	No	No	No	No	No	No	No	No	No	No					1.2	4.56	1.31	1.06	3.038	4.97	30.82	4.6	9.3	26.3465	No
124	BW-Bawadi	1	Male	22	160	74	89	130	62	No	No	No	No	No	No	No	No	No	No	No	No					3.92	4.94	1.06	0.95	3.69	5.4	35.52	4.5	4.8	28.9062	No
125	BW-Bawadi	1	Male	21	165	75	100	110	65	No	No	No	No	No	No	No	No	No	No	No	No					0.8	4.03	1.13	0.96	2.708	4.92	30.27	3.7	4	27.5482	No
126	BW-Bawadi	1	Male	20	173	63	79	113	69	No	No	No	No	No	No	No	No	No	No	No	No					0.47	4.49	1.2	1.04	3.082	4.77	28.63	5	7.2	21.0498	No
127	BW-Bawadi	1	Male	22	174	74	80	110	63	No	No	No	No	No	No	No	No	No	No	No	No					0.36	5.18	1.21	1.16	3.738	4.52	25.9	4.3	6.1	24.4418	No
128	BW-Bawadi	1	Male	28	168	88	108	117	58	No	No	No	No	No	No	No	No	No	No	No	No					18.86	5.44	1.31	0.9	3.95	5.68	38.58	4.5	4.9	31.1791	No
129	BW-Bawadi	1	Male	29	174	122	121	139	82	No	No	No	No	No	No	No	No	No	No	No	No					13.09	4.76	1.11	1.71	3.308	5.04	31.58	5.1	7.3	40.2959	No
130	BW-Bawadi	1	Male	22	168	95	106	135	64	No	No	No	No	No	No	No	No	No	No	No	No					1.01	4.57	1.02	1.55	3.24	5.1	32.24	3.6	5	33.6593	No
131	BW-Bawadi	1	Male	23	181	67	78	109	63	No	No	No	No	No	No	No	No	No	No	No	No					0.11	5.17	1.39	2.26	3.328	5.21	33.44	4.6	5.8	20.4511	No
132	BW-Bawadi	1	Female	67	153	75	91	103	56	Yes	Yes	No	No	No	No	No	No	No	No	No	No					2.66	4.72	1.54	2.36	2.708	5.57	37.38	5.4	6.4	32.039	yes
133	BW-Bawadi	1	Female	64	157	72	81	110	74	No	No	No	No	No	No	No	No	No	No	No	No					0.63	4.67	1.81	0.71	2.718	5.55	37.16	4.5	8.9	29.2101	No
134	BW-Bawadi	1	Female	35	157	67	99	97	53	No	No	No	No	No	No	No	No	No	No	No	No					1.11	5.9	1.68	1.22	3.976	5.49	36.5	5	5.3	27.1816	No
135	BW-Bawadi	1	Female	57	152	94	100	110	85	No	No	No	No	No	No	No	No	No	No	No	No					9.54	5.23	1.67	1.18	3.324	5.72	39.02	4.9	6.7	40.6856	No
136	BW-Bawadi	1	Male	22	177	88	88	125	59	No	No	No	No	No	No	No	No	No	No	No	No					7.8	4.31	0.92	0.98	3.194	5.13	32.57	3.9	5.7	28.089	No
138	BW-Bawadi	1	Female	41	158	75	80	101	73	No	No	No	No	No	No	No	No	No	No	No	No					2.5	3.77	1.47	0.78	2.144	5.63	38.03	4.3	8.1	30.0433	No
139	BW-Bawadi	1	Female	38	153	61	77	98	68	No	No	No	No	No	No	No	No	No	No	No	No					1.83	4.46	1.41	0.59	2.932	5.64	38.14	4.6	7.1	26.0584	No
140	BW-Bawadi	1	Female	30	158	68	82	89	51	No	No	No	No	No	No	No	No	No	No	No	No					7.98	4.42	1.24	1.02	2.976	5.51	36.72	4.3	6.3	27.2392	No
141	BW-Bawadi	1	Female	25	163	73	87	113	71	No	No	No	No	No	No	No	No	No	No	No	No					0.71	5.64	1.59	1.18	3.814	5.75	39.34	4.8	6.7	27.4756	No
142	BW-Bawadi	1	Female	36	155	85	99	117	74	No	No	No	No	No	No	No	No	No	No	No	No					1.99	5.87	1.52	1.4	4.07	5.09	35.85	4.5	5.5	35.3798	No
142	BW-Bawadi	1	Female	33	162	90	96	101	66	No	No	No	No	No	No	No	No	No	No	No	No					3.91	5.33	2.57	0.66	2.628	5.43	32.13	4	4.7	34.2936	No
144	BW-Bawadi	1	Female	27	155	61	77	98	60	No	No	No	No	No	No	No	No	No	No	No	No					1.14	5.76	1.33	1.34	4.162	5.19	33.22	4.1	5	25.3902	No
145	BW-Bawadi	1	Male	65	173	90	118	143	75	No	No	No	No	No	No	No	No	No	No	No	No					1.57	4.1	1.01	0.93	2.904	5.92	41.2	5.4	10.8	30.0712	No
146	BW-Bawadi	1	Male	21	176	74	79	124	65	No	No	No	No	No	No	No	No	No	No	No	No					0.54	4.9	1.71	0.58	3.074	5.1	32.24	4	6.6	23.8895	No
147	BW-Bawadi	1	Male	21	170	94	105	124	61	No	No	No	No	No	No	No	No	No	No	No	No					0.93	4.51	0.93	1.38	3.304	5.17	33.01	4.5	9.3	32.526	No
148	BW-Bawadi	1	Male	21	168	79	93	110	86	No	No	No	No	No	No	No	No	No	No	No	No					14.09	5.01	1.28	1.25	3.48	5.04	31.58	3.7	6.9	27.9904	No
149	BW-Bawadi	1	Male	21	173	85	92	106	59	No	No	No	No	No	No	No	No	No	No	No	No					0.26	4.85	1.55	0.78	3.144	4.57	26.45	4.7	6.4	28.4005	No
150	BW-Bawadi	1	Male	22	176	83	92	111	54	No	No	No	No	No	No	No	No	No	No	No	No					0.23	5.04	1.29	0.95	3.56	5.4	35.52	4	6.5	26.7949	No
151	BW-Bawadi	1	Male	23	179	60	72	120	57	No	No	No	No	No	No	No	No	No	No	No	No					0.1	5.93	1.63	0.67	4.166	5.02	31.37	4.5	9.1	18.726	No
152	BW-Bawadi	1	Male	32	178	103	104	132	80	No	No	Yes	Previous only	Yes	Previous only	No	No	No	No	No	No					2.92	6.23	1.35	1.74	4.532	4.97	30.82	4.4	6.2	32.5085	No
153	BW-Bawadi	1	Male	41	173	75	98	105	65	No	No	No	No	No	No	No	No	No	No	No	No					1.61	4.84	1.14	2.13	3.274	5.35	34.97	4.3	7.3	25.0593	No
154	BW-Bawadi	1	Male	62	158	68	99	154	74	No	No	Yes	No	Yes	No	No	No	No	No	No	No					2.6	5.33	1.27	1.47	3.766	4.74	28.31	4.4	8.6	27.2392	No
155	BW-Bawadi	1	Male	27	169	75	93	125	75	No	No	No	No	No	No	No	No	No	No	No	No					2.03	4.7	1.37	0.89	3.152	5.08	32.02	4.5	6.4	26.2596	No
156	BW-Bawadi	1	Male	21	179	91	96	116	70	No	No	No	No	No	No	No	No	No	No	No	No					1.28	3.41	1.08	1.23	2.084	4.7	27.87	4.1	4.5	28.4011	No
157	BW-Bawadi	1	Male	18	171	91	102	124	58	Yes	Previous only	No	No	No	No	No	No	No	No	No	No					0.96	4.62	1.1	2.21	3.078	4.75	28.42	3.8	4.4	31.1207	No
158	BW-Bawadi	1	Male	30	170	80	96	115	73	No	No	No	No	No	No	No	No	No	No	No	No	LORINE	maxitrol			0.33	4.44	1.9	0.88	2.364	5.16	32.9	4	7.1	27.6817	No
159	BW-Bawadi	1	Female	19	160	55	74	108	80	No	No	No	No	No	No	No	No	No	No	No	No					0.26	3.65	1.35	0.7	2.16	4.88	29.84	3.9	7.3	21.4844	No
160	BW-Bawadi	1	Male	33	163	63	89	125	76	No	No	No	No	No	No	No	No	Yes	Previous only	No	No					0.56	4.34	1.1	2.94	2.652	10.62	92.57	24.8	32.4	23.7118	No
161	BW-Bawadi	1	Male	21	172	64	70	105	62	No	No	No	No	No	No	No	No	No	No	No	No					0.16	3.81	1.48	0.55	2.22	5.18	33.11	3.8	4.3	21.6333	No
162	BW-Bawadi	1	Male	22	181	90	97	124	75	No	No	No	No	No	No	No	No	No	No	No	No					0.63	5.18	1.88	1.23	3.054	4.86	29.62	4.2	4.9	27.4717	No
163	BW-Bawadi	1	Male	43	170	81	99	118	59	No	No	No	No	No	No	No	No	No	No	No	No					7.65	5.39	1.18	1.28	3.954	5.83	40.22	4.1	8.2	28.0277	No
164	BW-Bawadi	1	Male	29	182	87	94	119	67	No	No	No	No	No	No	No	No	No	No	No	No					0.3	6.6	1.58	1.63	4.694	4.99	31.04	4.1	5.3	26.2649	No
165	BW-Bawadi	1	Male	33	168	71	92	135	74	No	No	No	No	No	No	No	No	No	No	No	No					2.98	5.38	0.88	2.78	3.944	5.46	36.17	5.2	7.2	25.1559	No
166	BW-Bawadi	1	Male	34	167	99	104	136	81	No	No	No	No	No	No	No	No	No	No	No	No					4.75	4.31	0.86	1.9	3.07	5.35	34.97	4.9	5.3	35.4979	No
167	BW-Bawadi	1	Female	28	165	100	115	100	65	No	No	No	No	No	No	No	No	No	No	No	No					7.11	4.39	1.57	0.78	2.664	5.18	33.11	4.1	5.2	36.7309	No
168	BW-Bawadi	1	Male	21	185	95	93	120	75	No	No	No	No	No	No	No	No	No	No	No	No					0.67	4.43	1.18	1.11	3.028	5.15	32.79	4.5	5.2	27.7575	No
169	BW-Bawadi	1	Male	21	172	55	72	115	70	No	No	No	No	No	No	No	No	No	No	No	No					1.34	3.78	1.16	0.9	2.44	5.1	32.24	4.4	5.7	18.5911	No
170	BW-Bawadi	1	Male	36	173	71	87	117	64	No	No	No	No	No	No	No	No	No	No	No	No					1.15	5.8	1.12	2.4	4.2	4.98	30.93	4.3	8.4	23.7228	No
171	BW-Bawadi	1	Male	19	160	96	119	123	70	No	No	No	No	No	No	No	No	No	No	No	No					#NULL!	2.75	1.07	0.59	1.562	5.2	33.33	4.6	6	37.5	No
172	BW-Bawadi	1	Male	31	173	71	84	126	68	Yes	No	No	No	No	No	No	No	No	No	No	No					0.26	5.59	1.25	1.6	4.02	4.69	27.76	4.8	8.6	23.7228	No
173	BW-Bawadi	1	Male	32	167	77	94	117	59	No	No	Yes	No	Yes	No	No	No	No	No	No	No					1.53	7	1.24	1.63	5.434	4.96	30.71	4.9	9.2	27.6095	No
174	BW-Bawadi	1	Male	38	164	64	82	118	69	No	No	No	No	No	No	No	No	No	No	No	No					8.63	3.71	1.16	0.78	2.394	5.34	34.86	5.2	8.1	23.7954	No
201	HM-Hamra	1	Female	20	158	52	69.5	104	61	No	No	No	No	No	No	No	No	No	No	No	No					0.33	4.68	1.72	0.54	2.852	5.17	33.01	4.3	4.4	20.83	No
202	HM-Hamra	1	Male	39	172	88	120	115	80	#NULL!	No	No	No	No	No	No	No	No	No	No	No					3.72	4.99	1.11	3.12	3.256	5.65	38.25	4.3	#NULL!	29.7458	No
203	HM-Hamra	1	Female	34	160	69	90	120	60	Yes	No	No	No	No	No	No	No	No	No	No	No	Ortho evra				11.27	5.76	1.42	1.83	3.974	5.5	36.61	2.7	4.8	26.9531	No
204	HM-Hamra	1	Female	31	151	44	82	107	57	No	No	No	No	No	No	No	No	No	No	No	No					11.95	3.48	1.1	0.62	2.256	5.83	40.22	4.5	4.9	19.2974	No
205	HM-Hamra	1	Female	22	152	48	70	118	80	No	No	No	No	No	No	No	No	No	No	No	No					0.25	5.37	1.88	0.81	3.328	5.02	31.37	4.4	6	20.7756	No
206	HM-Hamra	1	Female	29	162	62	86.5	100	90	No	No	No	No	No	No	No	No	No	No	No	No					4.4	4.73	1.49	1.09	3.022	5.03	31.48	4.9	7.4	23.6244	No
207	HM-Hamra	1	Female	20	150	42	71	100	68	No	No	No	No	No	No	No	No	No	No	No	No					0.31	4.49	1.46	0.92	2.846	5.07	31.91	3.9	4.9	18.6667	No
208	HM-Hamra	1	Female	25	161	66	68	98	54	No	No	No	No	No	No	No	No	No	No	No	No	Tibikin				7.79	3.43	1.38	0.51	1.948	5.41	35.63	4.8	5.5	25.462	No
209	HM-Hamra	1	Female	23	156	61	95	120	78	No	No	No	No	No	No	No	No	No	No	No	No					10.39	4.42	1.5	0.71	2.778	4.93	30.38	3.4	8.4	25.0657	No
210	HM-Hamra	1	Female	75	168	72	90	128	58	No	No	No	No	No	No	No	No	No	No	No	No					0.22	3.67	1.37	0.79	2.142	5.13	32.57	4.2	8.4	25.5102	No
211	HM-Hamra	1	Male	27	170	56	71	114	48	No	No	No	No	No	No	No	No	No	No	No	No					0.63	3.27	1.33	0.68	1.804	5.65	38.25	4.1	6.6	19.3772	No
212	HM-Hamra	1	Male	35	171	64	91	115	64	No	No	No	No	No	No	No	No	No	No	No	No	Histamine				0.4	3.46	0.94	1.32	2.256	5.3	34.43	4.9	6.6	21.8871	No
213	HM-Hamra	1	Female	36	155	88	116	130	80	Yes	Previous only	No	No	No	No	No	No	No	No	No	No					11.87	5.46	1.44	1.61	3.698	5.08	32.02	5.4	9.1	36.6285	No
214	HM-Hamra	1	Male	31	183	85	94	98	54	No	No	No	No	No	No	No	No	No	No	No	No	Omeprazol				2.39	3.91	1.3	0.57	2.496	5.05	31.69	3.9	4.6	25.3815	No
215	HM-Hamra	1	Male	31	177	91	99	128	80	No	No	No	No	No	No	No	No	No	No	No	No					5.63	4.62	1.17	0.95	3.26	5.36	35.08	3.8	10.5	29.0466	No
216	HM-Hamra	1	Female	30	154	50	75	98	58	No	No	No	No	No	No	No	No	No	No	No	No					8.22	3.65	1.24	0.55	2.3	5.29	34.32	4.2	6.5	21.0828	No
217	HM-Hamra	1	Male	22	182	68	77	120	72	No	No	No	No	No	No	No	No	No	No	No	No					0.33	4.24	1.44	0.59	2.682	4.73	28.2	3.7	3.7	20.5289	No
218	HM-Hamra	1	Female	27	160	58	82	110	50	No	No	No	No	No	No	No	No	No	No	No	No					1.84	4.89	1.47	0.74	3.272	5.11	32.35	3.9	5.8	22.6562	No
219	HM-Hamra	1	Female	45	165	68	90	120	72	No	No	No	No	No	No	No	No	No	No	No	No					0.47	4.23	0.98	1.32	2.986	5.11	32.35	4.5	4.7	24.977	No
220	HM-Hamra	1	Female	32	174	84	89	110	54	No	No	No	No	No	No	No	No	No	No	No	No					1.66	4.96	1.12	0.95	3.65	5.7	38.8	4.1	6.1	27.7447	No
221	HM-Hamra	1	Male	28	172	85	99	110	70	No	No	No	No	No	No	No	No	No	No	No	No					1.46	4.99	1.15	1.56	3.528	5.21	33.44	3.9	7.9	28.7317	No
222	HM-Hamra	1	Female	24	150	51	71	90	50	No	No	No	No	No	No	No	No	No	No	No	No					2.27	3.79	1.09	0.65	2.57	5.62	37.92	3.5	7.8	22.6667	No
223	HM-Hamra	1	Female	31	157	59	75	90	50	No	No	Yes	No	No	No	No	No	No	No	No	No					0.18	4.11	1.48	0.77	2.476	#NULL!	#NULL!	3.9	#NULL!	23.9361	No
224	HM-Hamra	1	Female	62	154	85	116	120	58	No	No	No	No	No	No	No	No	No	No	No	No	Calcium and vitamins				7.48	4.91	1.3	1.38	3.334	#NULL!	#NULL!	5.3	#NULL!	35.8408	No
225	HM-Hamra	1	Female	49	150	68	102	102	50	No	No	No	No	No	No	No	No	No	No	No	No					8.18	3.83	1.49	0.81	2.178	5.88	40.77	4.4	7.7	30.2222	No
226	HM-Hamra	1	Female	48	154	68	85	112	62	No	No	Yes	No	Yes	No	Yes	Yes	No	No	No	No	Thyroxin				2.01	7.41	1.87	1.46	5.248	5.36	35.08	4.5	6.4	28.6726	No
227	HM-Hamra	1	Female	21	152	45	73	101	55	No	No	No	No	No	No	No	No	No	No	No	No					0.23	3.95	1.34	0.54	2.502	5.64	38.14	4.3	4.4	19.4771	No
228	HM-Hamra	1	Female	23	164	49	77	97	55	No	No	No	No	No	No	No	No	No	No	No	No					0.11	4.09	1.56	0.76	2.378	5.08	32.02	4.2	6.2	18.2183	No
229	HM-Hamra	1	Female	52	156	57	77	120	90	No	No	No	No	No	No	No	No	No	No	No	No					4.48	3.75	1.82	0.73	1.784	5.45	36.07	4	4.4	23.4221	No
230	HM-Hamra	1	Female	24	153	60	85	101	61	No	No	No	No	No	No	No	No	No	No	No	No					1.04	3.41	1.09	0.73	2.174	6.35	45.9	5	6.4	25.6312	No
231	HM-Hamra	1	Female	30	155	57	80	110	65	No	No	No	No	No	No	No	No	No	No	No	No	marvelon				4.56	5.58	1.38	1.8	3.84	5.51	36.72	4.4	5.2	23.7253	No
237	HM-Hamra	1	Male	37	166	93	102	102	68	No	No	No	No	No	No	No	No	No	No	No	No	Nixiam (gastritis)				1.08	5.18	1.47	1.05	3.5	5.46	36.17	3.2	6.3	33.7495	No
238	HM-Hamra	1	Male	28	176	84	115	115	80	#NULL!	No	No	No	No	Yes	No	No	No	No	No	No					7.21	3.62	1.12	1.7	2.16	5.64	38.14	5.7	5.9	27.1178	No
239	HM-Hamra	1	Male	27	173	86	92	100	54	No	No	No	No	No	No	No	No	No	No	No	No					0.55	4.33	1.12	0.88	3.034	5.03	31.48	4.5	4.8	28.7347	No
240	HM-Hamra	1	Male	25	172	70	90	100	60	No	No	No	No	No	No	No	No	No	No	No	No					0.52	3.4	0.91	1.73	2.144	4.79	28.85	3.7	5.4	23.6614	No
241	HM-Hamra	1	Male	52	175	105	118	110	70	No	No	No	No	No	No	No	No	No	No	No	No					13.87	4.45	1.27	1.82	2.816	6	42.08	5.2	8.2	34.2857	No
242	HM-Hamra	1	Male	24	171	65	80	134	70	No	No	No	No	No	No	No	No	No	No	No	No					0.91	5.19	1.37	1.22	3.576	#NULL!	#NULL!	4	#NULL!	22.2291	No
243	HM-Hamra	1	Male	21	173	73	95	100	50	No	No	No	No	No	No	No	No	No	No	No	No					4.5	3.25	1.28	0.92	1.786	5.64	38.14	4.2	8.3	24.3911	No
244	HM-Hamra	1	Female	39	157	82	100	90	60	No	No	No	No	Yes	No	Yes	No	Yes	No	No	No					13.36	4.26	1.3	0.98	2.764	5.5	36.61	5.2	7	33.2671	No
245	HM-Hamra	1	Female	38	164	76	86	101	73	No	No	No	No	No	No	No	No	No	No	No	No					2.31	4.23	1.42	1.1	2.59	5.32	34.64	4.3	5	28.257	No
246	HM-Hamra	1	Female	40	160	83	101	130	90	Yes	No	No	No	No	No	No	No	No	No	No	No					13.07	5.41	1.98	1.06	3.218	5.62	37.92	6.1	9.7	32.4219	No
247	HM-Hamra	1	Female	27	148	73	102	125	88	No	No	No	No	No	No	No	No	No	No	No	No					0.24	7.3	1.49	1.82	5.446	5.9	40.98	4.9	7.8	33.3272	No
248	HM-Hamra	1	Female	20	150	41	64	120	82	No	No	No	No	No	No	No	No	No	No	No	No					0.57	5.11	1.52	0.63	3.464	5.11	32.35	5.2	6.8	18.2222	No
300	HM-Hamra	1	Male	21	177	87	97	115	60	No	No	No	No	No	No	No	No	No	No	No	No					0.57	3.31	1.1	0.59	2.092	4.04	20.66	4.5	4.7	27.7698	No
301	HM-Hamra	1	Male	22	175	77	90	117	54	No	No	No	No	No	No	No	No	No	No	No	No	Alloprenol				3.14	4.18	1.28	0.62	2.776	5.23	33.66	3.1	3.8	25.1429	No
303	HM-Hamra	1	Male	21	167	49	71	115	70	No	No	No	No	No	No	No	No	No	No	No	No					0.72	4.28	1.63	0.61	2.528	5.37	35.19	3.7	4.4	17.5697	No
304	HM-Hamra	1	Male	29	177	82	101	110	70	No	No	No	No	No	No	No	No	No	No	No	No					1.76	6.64	1.48	1.85	4.79	5.35	34.97	4.4	6.5	26.1738	No
305	HM-Hamra	1	Male	24	188	90	98	90	50	No	No	No	No	No	No	No	No	No	No	No	No					0.35	4.7	1.89	0.68	2.674	4.91	30.16	4	5	25.464	No
306	HM-Hamra	1	Male	49	172	72	96	100	70	No	No	No	No	No	No	No	No	No	No	No	No					2.74	3.18	0.93	0.73	2.104	3.69	16.83	4.9	5.3	24.3375	No
307	HM-Hamra	1	Male	23	174	61	78	110	55	No	No	No	No	No	No	No	No	No	No	No	No					0.4	3.7	1.05	0.71	2.508	4.53	26.01	3	8.7	20.148	No
308	HM-Hamra	1	Male	26	174	63	76	103	55	No	No	No	No	No	No	No	No	No	No	No	No					0.38	5.89	1.26	1.16	4.398	5.22	33.55	4.4	10	20.8086	No
309	HM-Hamra	1	Male	27	179	124	126	110	60	No	No	No	No	No	No	No	No	No	No	No	No					1.96	6.18	1.13	1.85	4.68	4.82	29.18	4.7	6.8	38.7004	No
310	HM-Hamra	1	Male	27	157	98	128	120	70	No	No	No	No	No	No	No	No	Yes	No	No	No					17.69	3.58	1.16	0.89	2.242	4.44	25.03	5	9.9	39.7582	No
311	HM-Hamra	1	Male	25	170	108	121	128	80	Yes	No	No	No	No	No	No	No	No	No	No	No					2.77	3.17	1.06	1.04	1.902	5.25	33.88	5	5.1	37.3702	No
312	HM-Hamra	1	Male	20	166	84	99	100	60	No	No	No	No	No	No	No	No	No	No	No	No					8.96	6.78	1.34	1.01	5.238	4.49	25.57	4.3	7.2	30.4834	No
313	HM-Hamra	1	Male	50	172	97	117	122	82	No	No	No	No	No	No	No	No	No	No	No	No					1.6	4.7	1.22	0.97	3.286	5.74	39.24	4.5	7.5	32.788	No
314	HM-Hamra	1	Male	33	179	94	108	112	72	No	No	No	No	No	No	No	No	No	No	No	No					3.39	4.03	1.27	1.11	2.538	5.28	34.21	4.8	11.7	29.3374	No
315	HM-Hamra	1	Male	37	174	112	124	130	75	No	No	No	No	No	No	No	No	No	No	No	No	Vit D				10.31	4.44	0.91	1.45	3.24	5.52	36.83	4.9	9.8	36.993	No
316	HM-Hamra	1	Male	26	167	57	81	100	80	No	No	No	No	No	No	No	No	No	No	No	No					0.91	4.6	1.18	1.07	3.206	5.29	34.32	4.7	7.6	20.4382	No
317	HM-Hamra	1	Male	41	183	86	96	110	80	No	No	No	No	No	No	No	No	No	No	No	No					0.54	4.37	1	1.42	3.086	5.28	34.21	5.4	8.8	25.6801	No
318	HM-Hamra	1	Female	61	152	83	119	110	85	No	No	No	No	No	No	No	No	No	No	No	No					11.72	5.21	1.23	1	3.78	5.13	32.57	4.3	9.5	35.9245	No
319	HM-Hamra	1	Female	33	158	66	80	90	55	No	No	No	No	No	No	No	No	No	No	No	No					0.88	5.39	1.89	0.7	3.36	4.8	28.96	4	6.7	26.4381	No
320	HM-Hamra	1	Male	45	166	112	121	120	80	No	No	No	No	No	No	No	No	No	No	No	No					8.11	4.44	1.3	0.73	2.994	4.95	30.6	5.4	13.2	40.6445	No
321	HM-Hamra	1	Female	43	154	62	73	105	60	No	No	No	No	No	No	No	No	No	No	No	No					3.09	8.1	1.79	0.89	6.132	4.93	30.38	4.2	7.5	26.1427	No
322	HM-Hamra	1	Female	44	151	62	75	90	60	No	No	No	No	No	No	No	No	No	No	No	No	Vitamins				0.77	5.89	1.66	0.71	4.088	4.95	30.6	4.3	7	27.1918	No
323	HM-Hamra	1	Female	21	156	46	63	95	60	No	No	No	No	No	No	No	No	No	No	No	No					1.7	4.27	1.32	0.72	2.806	4.91	30.16	4.3	5.3	18.902	No
325	HM-Hamra	1	Male	22	181	125	123	115	80	No	No	No	No	No	No	No	No	No	No	No	No					6.31	4.72	0.92	1.48	3.504	4.69	27.76	4.2	5.7	38.1551	No
337	HM-Hamra	1	Male	22	166	72	75	121	65	No	No	No	No	No	No	No	No	No	No	No	No					1.69	4.92	1.2	0.83	3.554	4.66	27.43	4.4	6.1	26.1286	No
400	NM-Nuaim	1	Male	23	175	79	86	123	67	No	No	No	No	No	No	No	No	No	No	No	No					0.52	4.82	1.05	1.28	3.514	4.66	27.43	4.1	6.1	25.7959	No
402	NM-Nuaim	1	Female	30	160	57	80	125	100	No	No	No	No	No	No	No	No	No	No	No	No					2.34	4.44	1.77	0.54	2.562	5.93	41.31	4.3	6.3	22.2656	No
403	NM-Nuaim	1	Male	21	169	67	80	120	75	No	No	No	No	No	No	No	No	No	No	No	No					1.22	4.49	1.55	0.61	2.818	4.91	30.16	4	6.7	23.4586	No
404	NM-Nuaim	1	Female	41	168	91	101	120	84	No	No	No	No	No	No	No	No	No	No	No	No	Nasal spray				15.12	4.15	1.59	0.75	2.41	4.78	28.74	4.4	5.6	32.2421	No
405	NM-Nuaim	1	Female	54	156	64	88	144	66	Yes	Yes	No	No	Yes	Yes	No	No	Yes	No	No	No	Antihypertensive	Iron	Calcium		1.48	7.33	1.89	1.59	5.122	4.94	30.49	4.2	5.9	26.2985	yes
406	NM-Nuaim	1	Female	46	150	59	84	133	85	Yes	Yes	No	No	Yes	Yes	Yes	Yes	No	No	No	No	Antihypertensive	Cholesterol	Euthyrox	Contraceptive pills	0.36	3.43	1.06	1.72	2.026	5.28	34.21	4.4	7.2	26.2222	yes
407	NM-Nuaim	1	Female	55	152	77	106	120	85	Yes	Yes	Yes	Previous only	Yes	Previous only	No	No	No	No	No	No	Hypertensive drug				1.37	5.94	1.23	1.63	4.384	5.49	36.5	4.4	7.1	33.3276	yes
408	NM-Nuaim	1	Male	22	186	96	92	119	77	No	No	No	No	No	No	No	No	No	No	No	No					7.19	3.53	1.17	0.45	2.27	4.97	30.82	4.3	6.1	27.7489	No
409	NM-Nuaim	1	Female	24	156	50	78	117	57	No	No	No	No	No	No	No	No	Yes	No	No	No					0.38	5.01	1.44	0.71	3.428	5.22	33.55	4.4	8.7	20.5457	No
410	NM-Nuaim	1	Male	65	168	93	106	130	77	Yes	Yes	No	No	Yes	Yes	No	No	No	No	No	No					2.2	3.76	0.97	1.85	2.42	5.76	39.45	4	8.9	32.9507	yes
411	NM-Nuaim	1	Male	45	166	63	86	145	100	Yes	Previous only	No	No	No	No	No	No	No	No	No	No					0.74	6.28	1.36	1.83	4.554	5.33	34.75	3.8	7.2	22.8625	No
412	NM-Nuaim	1	Male	25	172	80	88	120	90	No	No	No	No	No	No	No	No	No	No	No	No					1.15	4.01	1.44	0.76	2.418	5.28	34.21	3.6	5.2	27.0416	No
413	NM-Nuaim	1	Male	22	172	70	81	120	100	No	No	No	No	No	No	No	No	Yes	No	No	No					0.25	5.31	1.11	1.36	3.928	5.41	35.63	3.9	8.5	23.6614	No
414	NM-Nuaim	1	Male	22	172	101	100	125	110	No	No	No	No	No	No	No	No	No	No	No	No					11.95	3.39	1.04	0.76	2.198	4.81	29.07	4	6.8	34.1401	No
415	NM-Nuaim	1	Female	43	161	113	121	119	88	No	No	No	No	No	No	No	No	Yes	No	No	No					#NULL!	4.84	1.31	1.18	3.294	5.64	38.14	4.4	7.7	43.594	No
416	NM-Nuaim	1	Male	21	180	68	71	115	70	No	No	No	No	No	No	No	No	No	No	No	No					3.39	3.63	1.22	0.59	2.292	5.37	35.19	3.6	4.1	20.9877	No
417	NM-Nuaim	1	Male	20	181	37	69	110	77	No	No	No	No	No	No	No	No	No	No	No	No					0.59	3.32	1.11	0.64	2.082	5	31.15	4	4.4	10.6834	No
418	NM-Nuaim	1	Female	51	155	80	112	125	100	No	No	No	No	No	No	No	No	No	No	No	No					0.75	6.37	1.29	1.23	4.834	3.38	13.44	3.5	8.1	33.2986	No
419	NM-Nuaim	1	Female	28	158	65	89	125	85	No	No	No	No	No	No	No	No	No	No	No	No					4.15	4.16	1.45	0.94	2.522	5.28	34.21	4.9	7.3	26.0375	No
420	NM-Nuaim	1	Male	23	182	80	63	118	98	No	No	No	No	No	No	No	No	No	No	No	No					0.6	6.59	1.24	1.05	5.14	5.07	31.91	4.7	7.9	24.1517	No
421	NM-Nuaim	1	Male	61	171	102	113	119	83	Yes	Yes	No	No	No	No	No	No	No	No	No	No					13.08	5.67	1.76	1.11	3.688	5.42	35.74	4.9	7.8	34.8825	yes
422	NM-Nuaim	1	Male	22	176	87	85	110	81	No	No	No	No	No	No	No	No	No	No	No	No					0.87	3.97	0.87	0.85	2.93	4.82	29.18	4.2	5.3	28.0863	No
423	NM-Nuaim	1	Female	38	161	78	92	120	90	No	No	No	No	No	No	No	No	No	No	No	No					2.86	4.33	1.21	1.4	2.84	4.71	27.98	4.6	6.6	30.0914	No
424	NM-Nuaim	1	Male	22	174	76	86	123	109	No	No	No	No	No	No	No	No	No	No	No	No					0.4	3.74	1.29	0.83	2.284	4.78	28.74	4.3	4.7	25.1024	No
425	NM-Nuaim	1	Female	20	177	50	76	110	85	No	No	No	No	No	No	No	No	No	No	No	No					0.24	4.17	1.4	0.89	2.592	#NULL!	#NULL!	4.5	#NULL!	15.9597	No
426	NM-Nuaim	1	Female	64	153	71	103	135	100	Yes	Yes	No	No	No	No	No	No	Yes	No	No	No	Narapil	Isorem			5.06	7.06	1.11	4.4	5.07	#NULL!	#NULL!	6.7	#NULL!	30.3302	yes
427	NM-Nuaim	1	Female	23	161	56	75	122	98	No	No	No	No	No	No	No	No	No	No	No	No					1.24	5.04	1.86	0.58	3.064	3.94	19.56	3.3	4	21.6041	No
428	NM-Nuaim	1	Female	24	162	98	110	120	90	Yes	Previous only	Yes	No	Yes	No	No	No	No	No	No	No					16.37	5.2	1.48	1.35	3.45	#NULL!	#NULL!	4.1	#NULL!	37.3419	No
429	NM-Nuaim	1	Male	36	172	74	92	120	80	Yes	Yes	No	No	Yes	No	No	No	Yes	No	No	No					3.42	5.59	1.21	1.48	4.084	4.86	29.62	4.6	10.5	25.0135	yes
430	NM-Nuaim	1	Female	21	155	41	67	105	64	No	No	No	No	No	No	No	No	No	No	No	No					0.19	5.34	1.38	1.15	3.73	4.58	26.56	3.9	6.8	17.0656	No
431	NM-Nuaim	1	Male	21	165	71	87	121	64	No	No	No	No	No	No	No	No	No	No	No	No					1.36	5.58	1.45	1.28	3.874	5.24	33.77	4.6	7.4	26.079	No
432	NM-Nuaim	1	Male	23	177	90	88	125	94	No	No	No	No	No	No	No	No	No	No	No	No					0.48	5.11	1.63	1.11	3.258	4.95	30.6	3.6	4	28.7274	No
433	NM-Nuaim	1	Male	20	178	90	85	118	96	No	No	No	No	No	No	No	No	No	No	No	No					1.7	4.53	0.92	1.5	3.31	4.97	30.82	3.3	4.1	28.4055	No
434	NM-Nuaim	1	Female	22	161	61	72	119	99	No	No	No	No	No	No	No	No	No	No	No	No					1.42	4.06	1.1	1.75	2.61	4.68	27.65	3.9	4.3	23.533	No
435	NM-Nuaim	1	Female	22	161	60	73	110	88	No	No	No	No	No	No	No	No	No	No	No	No					1.16	4.7	1.51	0.57	3.076	4.72	28.09	4	6.4	23.1473	No
436	NM-Nuaim	1	Female	22	155	54	70	120	90	No	No	No	No	No	No	No	No	No	No	No	No					0.68	5.72	1.72	0.74	3.852	4.81	29.07	3.9	6.9	22.4766	No
601	ZA-zahraa	1	Male	40	176	66	93	116	80	No	No	No	No	No	No	No	No	No	No	No	No					0.57	7.42	1.41	1.86	5.638	5.31	34.54	5.3	8.5	21.3068	No
602	ZA-zahraa	1	Male	28	166	73	99	132	75	No	No	No	No	No	No	No	No	No	No	No	No	Pentazole				9.48	3.66	1.1	0.92	2.376	5.08	32.02	4.4	5.9	26.4915	No
603	ZA-zahraa	1	Male	42	176	95	109	139	89	Yes	Yes	Yes	Previous only	Yes	Previous only	No	No	No	No	No	No	Arena 150				1.06	3.91	0.83	2.87	2.506	4.63	27.1	4.2	10.1	30.6689	yes
604	ZA-zahraa	1	Male	31	162	63	96	132	84	No	No	No	No	No	No	No	No	No	No	No	No					8.36	6.49	1.26	1.53	4.924	5.39	35.41	5.2	11.9	24.0055	No
605	ZA-zahraa	1	Male	43	159	69	96	118	81	No	No	No	No	No	No	No	No	No	No	No	No	Profeen				3.23	5.54	1.25	3.68	3.554	10.37	89.84	10.8	22.6	27.2932	No
606	ZA-zahraa	1	Male	32	164	61	85	100	49	No	No	No	No	No	No	No	No	No	No	No	No					2.02	3.36	1.06	0.59	2.182	4.17	22.08	4.4	5.2	22.68	No
607	ZA-zahraa	1	Male	21	174	59	72	117	68	No	No	No	No	No	No	No	No	No	No	No	No					0.3	3.19	1.3	0.53	1.784	4.89	29.95	4.3	4.9	19.4874	No
608	ZA-zahraa	1	Male	22	154	63	92	109	57	No	No	No	No	No	No	No	No	No	No	No	No					0.55	6.21	1.54	1.12	4.446	5.08	32.02	4.7	9.5	26.5643	No
609	ZA-zahraa	1	Male	22	175	72	79	117	68	No	No	No	No	No	No	No	No	No	No	No	No					1.11	6.25	1.41	0.91	4.658	5.29	34.32	4.4	7.3	23.5102	No
610	ZA-zahraa	1	Male	20	185	79	91	98	54	No	No	No	No	No	No	No	No	No	No	No	No					0.1	4.13	1.14	1.7	2.65	4.6	26.78	3.9	4.3	23.0825	No
611	ZA-zahraa	1	Male	22	179	74	81	97	51	No	No	No	No	No	No	No	No	No	No	No	No					0.49	3.36	1.52	0.34	1.772	4.69	27.76	3.9	4.2	23.0954	No
612	ZA-zahraa	1	Male	20	172	67	78	118	68	No	No	No	No	No	No	No	No	No	No	No	No					4.11	3.25	1.32	0.46	1.838	5.1	32.24	3.5	4	22.6474	No
613	ZA-zahraa	1	Male	21	172	80	90	105	56	No	No	No	No	Yes	No	No	No	No	No	No	No	Ginkogin				1.43	5.2	1.17	1.66	3.698	4.79	28.85	4.5	4.8	27.0416	No
614	ZA-zahraa	1	Male	21	174	66	81	112	58	No	No	No	No	No	No	No	No	No	No	No	No					0.56	5.33	1.27	1.21	3.818	4.36	24.15	4.6	5.7	21.7994	No
701	ZA-zahraa	1	Female	20	157	53	70	110	70	No	No	No	No	No	No	No	No	No	No	No	No	??????				0.42	4.28	2.05	0.7	2.09	5.04	31.58	4.7	8	21.5019	No
702	ZA-zahraa	1	Female	40	149	45	70	97	57	No	No	No	No	No	No	No	No	No	No	No	No	Medicine for tapeworms/hookworms				2.01	3.56	1.4	0.62	2.036	4.87	29.73	4.4	5.5	20.2694	No
703	ZA-zahraa	1	Female	25	161	102	127	112	72	No	No	Yes	No	No	No	No	No	No	No	No	No					8.8	5.88	1.35	1.81	4.168	#NULL!	#NULL!	4.8	#NULL!	39.3503	No
704	ZA-zahraa	1	Female	47	159	97	111	118	70	No	No	No	No	Yes	No	No	No	No	No	No	No					6.72	7.1	1.36	1.83	5.374	5.51	36.72	5.3	10.2	38.3687	No
705	ZA-zahraa	1	Female	34	166	68	114	110	90	#NULL!	Yes	No	Yes	Yes	No	No	No	No	No	No	No					0.18	4.22	1.77	0.5	2.35	5.35	34.97	2.7	4.2	24.677	yes
706	ZA-zahraa	1	Female	22	170	66	87	97	52	No	No	No	No	No	No	No	No	No	No	No	No					0.16	5.28	1.61	0.65	3.54	4.79	28.85	4.1	7.5	22.8374	No
707	ZA-zahraa	1	Female	21	163	56	73	95	59	No	No	No	No	No	No	Yes	Yes	No	No	No	No	?????????				0.64	4.11	1.45	0.65	2.53	4.73	28.2	4.2	5.8	21.0772	No
708	ZA-zahraa	1	Female	59	151	72	88	95	70	Yes	Yes	No	No	No	No	No	No	No	No	No	No	Macerdis				4.06	4.56	1.54	1.12	2.796	5.14	32.68	5	#NULL!	31.5776	yes
709	ZA-zahraa	1	Female	29	148	68	77	108	66	No	No	No	No	No	No	No	No	No	No	No	No					4.25	3.61	1.13	0.5	2.38	4.96	30.71	4.1	4.2	31.0446	No
803	AMJ-Prince Majed	1	Male	30	160	100	118	130	75	No	No	No	No	No	No	No	No	No	No	No	No					0.57	4.75	1.2	2.86	2.978	4.89	29.95	4.4	5.8	39.0625	No
804	AMJ-Prince Majed	1	Male	37	175	81	#NULL!	110	80	Yes	No	Yes	Previous only	Yes	Previous only	No	No	No	No	No	No					1.1	5.06	0.97	1.08	3.874	5.21	33.44	3.5	8.3	26.449	No
805	AMJ-Prince Majed	1	Male	18	168	68	87	110	80	No	No	No	No	No	No	No	No	No	No	No	No					1.9	3.72	1.05	0.63	2.544	5.17	33.01	4.2	6.5	24.093	No
806	AMJ-Prince Majed	1	Male	50	177	72	94	120	80	No	No	No	No	No	No	No	No	No	No	No	No					3.52	4.29	1	1.58	2.974	4.95	30.6	4.9	5.7	22.9819	No
807	AMJ-Prince Majed	1	Male	22	176	76	92	115	65	No	No	No	No	No	No	No	No	No	No	No	No					0.33	3.44	1.18	0.93	2.074	4.96	30.71	4.1	4.7	24.5351	No
808	AMJ-Prince Majed	1	Male	34	168	81	104	130	85	No	No	No	No	No	No	No	No	No	No	No	No					3.32	3.84	1.16	0.56	2.568	#NULL!	#NULL!	4.5	#NULL!	28.699	No
810	AMJ-Prince Majed	1	Male	37	177	92	110	123	87	No	No	No	No	No	No	No	No	No	No	No	No					1.47	4.19	1.18	1.36	2.738	5.06	31.8	3.7	5.9	29.3658	No
811	AMJ-Prince Majed	1	Male	49	176	92	108	103	87	No	No	No	No	No	No	No	No	No	No	No	No					3.59	4.42	1.05	1.76	3.018	4.79	28.85	4.1	8.2	29.7004	No
812	AMJ-Prince Majed	1	Male	36	165	96	121	154	96	No	No	No	No	No	No	No	No	No	No	No	No					4.67	5.15	0.94	2.82	3.646	6.18	44.04	6.3	11.2	35.2617	No
813	AMJ-Prince Majed	1	Male	40	165	89	107	130	84	No	No	Yes	Yes	Yes	Yes	No	No	No	No	No	No					6.16	5.79	0.96	3.29	4.172	5.82	40.11	3.7	8.5	32.6905	No
814	AMJ-Prince Majed	1	Male	55	164	78	100	141	98	No	No	No	No	No	No	No	No	No	No	No	No					1.41	4.61	1.32	1.09	3.072	#NULL!	#NULL!	6.1	#NULL!	29.0006	No
815	AMJ-Prince Majed	1	Male	44	163	83	109	124	80	No	No	No	No	No	No	No	No	No	No	No	No					2.1	6.14	1.32	1.95	4.43	11.53	102.51	15.7	21.8	31.2394	No
816	AMJ-Prince Majed	1	Male	32	185	72	87	118	78	No	No	Yes	No	Yes	No	Yes	Yes	No	No	No	No					1.36	4.82	1.29	1.35	3.26	4.91	30.16	4.4	10	21.0373	No
817	AMJ-Prince Majed	1	Male	30	167	71	92	104	72	No	No	No	No	No	No	No	No	No	No	No	No					1.51	4.76	1.47	1.32	3.026	4.61	26.89	4.2	7.3	25.4581	No
818	AMJ-Prince Majed	1	Male	37	166	86	113	129	80	No	No	No	No	Yes	Previous only	No	No	No	No	No	No					18.11	4.44	0.83	0.99	3.412	5.75	39.34	4.4	5.6	31.2092	No
819	AMJ-Prince Majed	1	Male	27	178	90	112	130	82	No	No	No	No	No	No	No	No	Yes	No	No	No					3.29	5.05	1.22	1.25	3.58	5.47	36.28	4.4	8.4	28.4055	No
820	AMJ-Prince Majed	1	Male	57	177	87	110	145	90	Yes	Yes	No	No	No	No	No	No	No	No	No	No					1.25	5.04	0.9	4.11	3.318	#NULL!	#NULL!	6.5	#NULL!	27.7698	yes
821	AMJ-Prince Majed	1	Male	33	179	153	158	132	78	No	No	No	No	No	No	No	No	No	No	No	No					8.18	5.38	1.25	1.65	3.8	5.74	39.24	5.1	7.7	47.7513	No
822	AMJ-Prince Majed	1	Male	24	180	59	79	110	70	No	No	No	No	No	No	No	No	No	No	No	No					0.29	4.63	1.75	0.63	2.754	4.9	30.05	4.3	7.4	18.2099	No
823	AMJ-Prince Majed	1	Male	37	174	89	104	112	80	No	No	No	No	No	No	No	No	No	No	No	No					0.5	5.92	1.19	2.28	4.274	5.36	35.08	4.9	9.5	29.3962	No
824	AMJ-Prince Majed	1	Male	32	178	102	113	120	82	No	No	No	No	No	No	No	No	No	No	No	No					10.94	4.31	1.03	1.71	2.938	5.23	33.66	4.1	8.1	32.1929	No
825	AMJ-Prince Majed	1	Male	29	168	61	82	110	70	No	No	No	No	No	No	No	No	No	No	No	No					0.53	7.18	1.07	2.27	5.656	5.47	36.28	4.6	7.6	21.6128	No
826	AMJ-Prince Majed	1	Male	37	175	98	112	134	90	No	No	No	No	No	No	No	No	No	No	No	No	Zantac ??? ??????				1.88	5.53	1.24	1.71	3.948	5.51	36.72	4.8	6.3	32	No
827	AMJ-Prince Majed	1	Male	29	167	83	98	120	80	No	No	No	No	No	No	No	No	No	No	No	No					4.48	5.16	1.08	0.84	3.912	#NULL!	#NULL!	4.2	#NULL!	29.7608	No
828	AMJ-Prince Majed	1	Male	19	166	85	93	124	76	No	No	No	No	No	No	No	No	No	No	No	No					3.4	3.73	1.33	1.45	2.11	5.05	31.69	4	4.3	30.8463	No
829	AMJ-Prince Majed	1	Male	44	182	98	105	130	90	No	No	No	No	No	No	No	No	No	No	No	No					1.21	4.76	1.01	1.42	3.466	#NULL!	#NULL!	4.6	#NULL!	29.5858	No
831	AMJ-Prince Majed	1	Male	32	181	110	117	120	80	No	No	No	No	No	No	No	No	No	No	No	No	Antacids	Antiemetics			4.44	4.55	1	2.36	3.078	5.34	34.86	5.2	9.5	33.5765	No
832	AMJ-Prince Majed	1	Male	31	164	68	89	130	80	No	No	No	No	No	No	No	No	No	No	No	No					0.6	5.15	1.07	2.27	3.626	5.02	31.37	4.7	5.8	25.2826	No
833	AMJ-Prince Majed	1	Male	27	184	95	103	100	68	No	No	No	No	No	No	No	No	No	No	No	No	augmentin				1.12	4.94	1.08	1.63	3.534	4.37	24.26	3.7	3.8	28.06	No
834	AMJ-Prince Majed	1	Male	37	166	93	119	122	80	No	No	Yes	Previous only	No	No	No	No	Yes	No	No	No					3.37	5.77	1.23	1.84	4.172	#NULL!	#NULL!	5	#NULL!	33.7495	No
836	AMJ-Prince Majed	1	Male	53	179	101	111	155	110	Yes	Yes	No	No	No	No	No	No	No	No	No	No	Fortozan				1.57	4.49	1.37	1.07	2.906	#NULL!	#NULL!	4.1	#NULL!	31.5221	yes
837	AMJ-Prince Majed	1	Male	34	178	92	101	120	90	No	No	No	No	Yes	Previous only	No	No	No	No	No	No					14.15	5.22	0.97	1.56	3.938	5.36	35.08	4.6	5.7	29.0367	No
838	AMJ-Prince Majed	1	Male	47	172	55	86	120	78	No	No	No	No	No	No	No	No	No	No	No	No					3.38	5.36	1.43	3.05	3.32	5.39	35.41	4.6	10.5	18.5911	No
839	AMJ-Prince Majed	1	Male	36	172	92	110	120	75	No	No	No	No	No	No	No	No	No	No	No	No					0	4.59	1.04	1.47	3.256	5.15	32.79	5.5	10.9	31.0979	No
901	AMJ-Prince Majed	1	Female	40	142	63	98	123	65	No	No	No	No	No	No	No	No	No	No	No	No	Iron tablets	no	no	no	1.27	4.01	1.46	0.94	2.362	5.82	40.11	4.1	9.1	31.2438	No
902	AMJ-Prince Majed	1	Female	49	161	104	128	115	80	No	No	No	No	No	No	Yes	No	No	No	No	No	no	no	no	no	12.12	7.2	1.42	1.67	5.446	4.99	31.04	4.4	7.3	40.1219	No
903	AMJ-Prince Majed	1	Female	50	152	66	98	150	80	No	Previous only	No	Previous only	No	Previous only	Yes	Yes	No	Previous only	No	Previous only					7.3	5.37	1.33	1.23	3.794	4.45	25.14	4.5	7.9	28.5665	No
904	AMJ-Prince Majed	1	Female	46	150	109	142	115	64	No	No	No	No	No	No	No	No	Yes	No	No	No					4.66	5.24	1.34	1.74	3.552	5.44	35.96	4.4	8.5	48.4444	No
905	AMJ-Prince Majed	1	Female	28	155	59	84	118	57	No	No	No	No	No	No	No	No	Yes	No	No	No	no	no	no	no	1.25	4.4	1.56	0.82	2.676	5.54	37.05	4	4.4	24.5578	No
907	AMJ-Prince Majed	1	Female	37	150	81	113	105	57	No	No	No	No	No	No	Yes	Yes	No	No	No	No	levothyroxine	no	no	no	4.93	5.39	1.12	2.16	3.838	5.19	33.22	4.9	8.7	36	No
908	AMJ-Prince Majed	1	Female	29	149	53	91	96	57	No	Previous only	No	Previous only	No	Previous only	No	Previous only	No	Previous only	No	Previous only	No	No	No	No	5.42	3.6	0.82	1.07	2.566	5.16	32.9	4.1	7.5	23.8728	No
909	AMJ-Prince Majed	1	Female	32	161	98	#NULL!	123	82	No	No	No	No	No	No	No	No	No	No	No	No	marvelon				#NULL!	4.97	1.32	1.47	3.356	5.36	35.08	4.7	5.1	37.8072	No
910	AMJ-Prince Majed	1	Female	21	154	55	70	126	82	No	No	No	No	No	No	No	No	No	No	No	No					0.78	4.51	1.78	0.4	2.65	4.78	28.74	5.8	9.6	23.1911	No
911	AMJ-Prince Majed	1	Female	49	162	85	144	119	64	Yes	No	Yes	Previous only	Yes	No	Yes	Yes	No	No	No	No	levothyroxine				4.69	5.94	2.04	1.23	3.654	5.36	35.08	4.6	9.4	32.3884	No
912	AMJ-Prince Majed	1	Female	31	156	78	109	98	64	No	No	No	No	No	No	No	No	No	No	No	No					4.01	4.38	2.03	0.56	2.238	5.45	36.07	4.4	4.5	32.0513	No
913	AMJ-Prince Majed	1	Female	32	156	74	99	124	84	No	No	No	No	No	No	No	No	No	No	No	No					#NULL!	4.58	1.21	1.22	3.126	5.44	35.96	4.3	7.2	30.4076	No
914	AMJ-Prince Majed	1	Female	47	155	92	131	125	78	No	No	No	No	No	No	No	No	No	No	No	No					9.89	4.14	1.28	0.66	2.728	5.78	39.67	4.9	8.5	38.2934	No
915	AMJ-Prince Majed	1	Female	31	155	68	100	98	58	Yes	No	No	No	No	No	No	No	No	No	No	No					1.56	4.07	1.57	0.71	2.358	5.47	36.28	5.1	7.7	28.3039	No
916	AMJ-Prince Majed	1	Female	54	166	99	137	124	78	Yes	No	No	No	No	No	No	No	Yes	No	No	No					11.99	6.67	1.28	1.54	5.082	5.29	34.32	4.7	8.3	35.9268	No
917	AMJ-Prince Majed	1	Female	23	162	89	122	148	95	No	No	No	No	No	No	No	No	No	No	No	No					#NULL!	5.2	1.17	2.11	3.608	#NULL!	#NULL!	4.7	#NULL!	33.9125	No
918	AMJ-Prince Majed	1	Female	20	161	50	72	108	70	Yes	No	No	No	No	No	No	No	No	No	No	No					1.25	3.98	1.17	0.47	2.716	4.98	30.93	4.4	7	19.2894	No
1001	JM-KAU	1	Female	37	160	69	90	110	70	No	No	No	No	No	No	No	No	No	No	No	No					1.28	5.26	1.4	1.16	3.628	5.24	33.77	4.3	7.1	26.9531	No
1002	JM-KAU	1	Female	46	145	86	110	130	53	No	No	No	No	No	No	No	No	No	No	No	No					19.59	4.53	1.27	0.9	3.08	5.2	33.33	4.7	7.8	40.9037	No
1003	JM-KAU	1	Female	40	155	65	92	100	60	Yes	No	No	No	No	No	No	No	No	No	No	No					2.15	6.49	1.6	0.97	4.696	5.84	40.33	4.4	6.2	27.0552	No
1004	JM-KAU	1	Female	37	155	62	93	110	70	No	No	No	No	No	No	Yes	No	No	No	No	No	patch				6.21	4.41	1.72	1.08	3.324	5.1	32.24	4.2	6.6	25.8065	No
1005	JM-KAU	1	Female	29	150	62	90	132	90	No	No	No	No	No	No	No	No	No	No	No	No					12.37	2.9	1.21	0.49	2.862	4.94	30.49	4.7	6.7	27.5556	No
1006	JM-KAU	1	Female	44	154	80	111	100	60	No	No	No	No	No	No	No	No	No	No	No	No					1.33	4.61	1.52	0.82	2.416	5.13	32.57	4.6	5.9	33.7325	No
1007	JM-KAU	1	Female	51	140	67	102	120	55	No	No	No	No	No	No	No	No	No	No	No	No	symbicort				4.96	6.3	1.71	1.6	2.794	4.88	29.84	4	8.8	34.1837	No
1008	JM-KAU	1	Female	24	158	52	72	90	60	No	No	No	No	No	No	No	No	No	No	No	No					4.13	3.38	1.61	0.42	2.566	4.93	30.38	3.4	7.5	20.83	No
1009	JM-KAU	1	Female	19	155	41	61	100	50	No	No	No	No	No	No	No	No	No	No	No	No					0.09	4.09	1.93	0.58	2.044	4.28	23.28	3.4	7.2	17.0656	No
1010	JM-KAU	1	Female	57	155	93	115	180	90	Yes	Yes	Yes	Previous only	Yes	Previous only	No	No	No	No	No	No	DROFEN	arcoxia	defocal		9.67	6.04	1.45	1.21	4.348	5.36	35.08	4.2	7.1	38.7097	yes
1011	JM-KAU	1	Female	36	150	58	81	90	50	No	No	No	No	No	No	Yes	No	No	No	No	No	Marfenol				2.21	5.13	1.7	1.3	3.17	4.76	28.52	3.7	4.4	25.7778	No
1012	JM-KAU	1	Female	19	155	49	61	110	90	No	No	No	No	No	No	No	No	No	No	No	No					0.35	5.07	1.77	0.97	3.106	5.21	33.44	4.4	9.2	20.3954	No
1013	JM-KAU	1	Female	46	148	61	99	90	60	Yes	No	No	No	Yes	No	Yes	No	Yes	No	Yes	No					9.33	5.42	1.34	1.46	3.788	5.67	38.47	4.6	9.6	27.8488	No
1014	JM-KAU	1	Female	56	150	72	104	120	60	No	No	No	No	No	No	No	No	No	No	No	No					0.58	3.76	1.4	0.89	2.182	5.43	35.85	3.7	6.9	32	No
1015	JM-KAU	1	Male	23	172	87	102	116	91	#NULL!	No	No	No	No	No	No	No	No	No	No	No					15.75	4.93	1.6	0.84	3.162	6.36	46.01	5.9	11.5	29.4078	No
1016	JM-KAU	1	Male	27	174	95	102	121	87	#NULL!	No	No	No	No	No	No	No	No	No	No	No					15.17	3.94	1.12	1.12	2.596	5.49	36.5	5	10.7	31.378	No
1018	JM-KAU	1	Male	37	169	91	105	130	80	No	No	No	No	No	No	No	No	No	No	No	No					0.35	4.86	1.84	0.47	2.926	5.25	26.45	3.7	9.7	31.8616	No
1018	JM-KAU	1	Female	23	166	76	79	124	72	No	No	No	No	No	No	No	No	No	No	No	No					1.41	4.22	1.39	0.6	2.71	4.57	33.88	4.5	8	27.5802	No
1019	JM-KAU	1	Female	52	155	74	90	110	60	No	No	No	No	Yes	Previous only	No	No	Yes	Previous only	Yes	No					3.85	5.83	1.47	0.98	4.164	5.86	40.55	4.7	5.2	30.8012	No
1020	JM-KAU	1	Female	26	150	61	89	90	60	No	No	No	No	No	No	No	No	No	No	No	No	entapro				9.11	6.52	1.32	2	4.8	4.92	30.27	3.8	5.5	27.1111	No
1021	JM-KAU	1	Female	31	153	62	91	100	66	No	No	No	No	No	No	No	No	No	No	No	No					0.58	4.81	1.29	1.1	2.392	5.34	34.86	4.6	6.7	26.4855	No
1022	JM-KAU	1	Female	26	147	80	101	120	80	No	No	No	No	No	No	No	No	No	No	No	No					16.67	5.88	1.42	1.51	4.158	5.56	37.27	4.8	6.2	37.0216	No
1023	JM-KAU	1	Female	22	165	49	86	100	70	No	No	No	No	No	No	No	No	No	No	No	No	rokotan	arcoxia	relaxon		0.21	4.36	1.54	0.95	2.63	4.51	25.79	4.2	6.6	17.9982	No
1024	JM-KAU	1	Female	24	155	56	72	100	60	No	No	No	No	No	No	No	No	No	No	No	No					0.76	4.5	1.25	1.23	3.004	4.98	30.93	4.1	5.3	23.3091	No
1025	JM-KAU	1	Female	21	158	89	85	100	70	No	No	No	No	No	No	No	No	No	No	No	No					9.58	3.49	1.02	0.76	2.318	5.15	32.79	4	5.1	35.6513	No
1026	JM-KAU	1	Female	19	158	73	78	100	70	No	No	No	No	No	No	No	No	No	No	No	No					2.1	3.62	1.38	0.59	2.122	4.93	30.38	4	7	29.2421	No
1027	JM-KAU	1	Female	22	150	54	76	100	70	No	No	No	No	No	No	No	No	No	No	No	No					0.22	5.68	1.62	0.89	3.882	4.8	28.96	4.5	6.2	24	No
1028	JM-KAU	1	Female	30	151	56	73	130	80	No	No	No	No	Yes	No	No	No	No	No	No	No					0.82	6.24	2.06	0.77	4.026	5.26	33.99	4.9	6.7	24.5603	No
1029	JM-KAU	1	Female	50	160	78	96	130	90	Yes	Yes	Yes	Yes	Yes	Yes	No	No	No	No	No	No	Coverside	Sumbostien			3	4.6	1.25	1.94	2.962	4.96	30.71	4.3	4.9	30.4688	yes
1030	JM-KAU	1	Female	19	163	56	69	110	65	No	No	No	No	No	No	No	No	No	No	No	No					0.41	5.35	2	0.55	3.24	5.29	34.32	4.4	7.9	21.0772	No
1031	JM-KAU	1	Female	46	154	62	93	118	60	No	No	No	No	Yes	Previous only	No	No	No	No	No	No	Oral contraceptives pills				9.92	6.34	1.54	1.93	1.83	5.63	38.03	4.2	5.7	26.1427	No
1032	JM-KAU	1	Female	47	159	95	126	125	70	Yes	Previous only	No	No	No	No	No	No	No	No	No	No					12.47	5.73	1.52	1.67	3.876	5.19	33.22	4.6	8.1	37.5776	No
1033	JM-KAU	1	Female	20	155	61	85	130	90	No	No	No	No	No	No	Yes	Yes	No	No	No	No	thyroxine				0.57	5.1	1.46	0.72	3.902	4.99	31.04	4.2	7.6	25.3902	No
1034	JM-KAU	1	Female	54	133	50	97	110	60	No	No	No	No	No	No	No	No	Yes	No	No	No	vitamin D				0.96	4.18	1.48	0.67	2.566	5.46	36.17	4.7	11.2	28.2662	No
1035	JM-KAU	1	Female	21	160	58	76	115	65	No	No	No	No	No	No	No	No	No	No	No	No					0.19	4	1.37	0.82	2.466	4.33	23.83	4.6	7.3	22.6562	No
1036	JM-KAU	1	Female	58	154	95	121	138	70	Yes	Yes	Yes	No	Yes	Previous only	No	No	No	No	No	No	Lortadine 10mg	Piroxicam 20 mg	Blopress 16 mg		2.91	5.64	1.19	1.92	4.066	5.75	39.34	4.1	11	40.0573	yes
1037	JM-KAU	1	Female	32	162	89	90	115	65	No	No	No	No	No	No	No	No	No	No	No	No					6.66	4.45	1.27	1.51	2.878	5.16	32.9	4.3	6	33.9125	No
1038	JM-KAU	1	Female	29	156	50	76	109	58	No	No	No	No	No	No	No	No	No	No	No	No	iron supplement	vitamin d			0.15	4.71	1.53	0.76	2.234	5.36	35.08	4.7	5.1	20.5457	No
1039	JM-KAU	1	Female	64	150	78	104	183	77	Yes	Yes	No	No	Yes	Yes	No	No	No	No	No	No					1.99	6.34	1.33	1.67	4.676	5.78	39.67	4.3	8.2	34.6667	yes
1040	JM-KAU	1	Female	33	160	57	72	116	74	No	No	No	No	No	No	No	No	No	No	No	No					0.89	4.34	2.1	0.48	4.19	5.03	31.48	4.2	5.7	22.2656	No
1041	JM-KAU	1	Female	26	165	67	86	153	69	No	No	No	No	No	No	No	No	No	No	No	No					0.24	3.86	1.08	0.57	2.798	5.29	34.32	4.6	5	24.6097	No
1042	JM-KAU	1	Female	20	165	56	80	130	84	No	No	No	No	No	No	No	No	No	No	No	No					0.37	4.18	1.66	0.78	2.204	5.29	34.32	5.1	6.1	20.5693	No
1043	JM-KAU	1	Female	23	142	70	106	126	76	No	No	Yes	No	No	No	No	No	No	No	No	No					10.36	6.69	1.71	1.07	4.766	5.07	31.91	4	6.4	34.7153	No
1044	JM-KAU	1	Female	32	149	48	80	110	70	No	No	No	No	No	No	No	No	No	No	No	No					2.42	5.12	1.43	0.93	3.504	5.02	31.37	4.5	10.2	21.6206	No
1045	JM-KAU	1	Male	29	169	82	90	118	72	#NULL!	No	No	No	No	No	No	No	No	No	No	No					8.98	5.93	1.29	1.01	4.438	#NULL!	#NULL!	4.3	#NULL!	28.7105	No
1046	JM-KAU	1	Female	31	154	88	121	120	59	No	No	No	No	No	No	Yes	Previous only	No	No	No	No	OCP yasmin				5.85	4.52	1.26	0.86	3.088	5.05	31.69	4.4	4.6	37.1058	No
1047	JM-KAU	1	Female	25	148	69	103	110	70	No	No	No	No	No	No	No	No	No	No	No	No					5.29	7.05	2.56	0.91	4.308	5.34	34.86	4.8	6.9	31.5011	No
1048	JM-KAU	1	Female	21	151	84	95	129	70	No	No	No	No	No	No	No	No	No	No	No	No					1.11	5.6	1.51	0.64	3.962	5.4	35.52	4.3	5.9	36.8405	No
1049	JM-KAU	1	Female	18	150	70	95	120	75	No	No	No	No	No	No	No	No	No	No	No	No					1.57	3.56	1.37	1.21	1.948	5.57	37.38	4.2	5.5	31.1111	No
1050	JM-KAU	1	Female	53	160	95	94	118	60	Yes	Yes	Yes	Yes	Yes	Yes	Yes	Yes	Yes	Yes	Yes	Yes					5.17	2.61	1.03	1.36	1.308	6.32	45.57	5.1	14.1	37.1094	yes
1051	JM-KAU	1	Female	41	150	66	91	120	70	No	No	No	No	No	No	No	No	No	No	No	No	Zinc supplements	Calcium supplements			2.05	5.12	1.85	2.77	3.728	#NULL!	#NULL!	4.5	#NULL!	29.3333	No
1052	JM-KAU	1	Female	40	162	71	107	100	70	No	No	No	No	No	No	No	No	No	No	No	No	ocp (gynera)	aspirin			11.97	4.79	1.75	1.13	2.814	6.62	48.85	6.7	13.5	27.0538	No
1053	JM-KAU	1	Female	37	166	66	95	110	75	No	No	No	No	Yes	No	Yes	No	No	No	No	No					0.77	5.25	1.86	0.61	3.268	#NULL!	#NULL!	4.4	#NULL!	23.9512	No
1054	JM-KAU	1	Female	20	153	70	97	115	70	No	No	No	No	No	No	No	No	No	No	No	No	vitamin D				1.11	5.41	1.56	0.76	3.698	#NULL!	#NULL!	4.5	#NULL!	29.903	No
1055	JM-KAU	1	Female	20	151	49	81	90	65	No	No	No	No	No	No	Yes	No	No	No	No	No	iron supplement	vitamin D			0.27	4.12	1.32	1.04	2.592	4.61	26.89	3.5	5.5	21.4903	No
1056	JM-KAU	1	Female	24	156	47	83	95	60	No	No	No	No	No	No	No	No	No	No	No	No	iron supplement	vitamin D			1.34	4.86	1.61	1.37	2.976	5.31	34.54	2.8	3.8	19.313	No
1057	JM-KAU	1	Female	20	169	96	116	105	70	No	No	Yes	No	No	No	No	No	No	No	No	No					2.58	5.07	1.17	1.38	3.624	5.57	37.38	4.1	4.8	33.6123	No
1058	JM-KAU	1	Female	23	154	106	131	125	81	No	No	No	No	No	No	No	No	No	No	No	No					#NULL!	3.29	1.09	0.83	2.034	5.38	35.3	4.3	5.5	44.6956	No
1059	JM-KAU	1	Female	44	159	69	99	108	74	No	No	No	No	No	No	No	No	No	No	No	No					2.49	5.12	1.33	1.01	3.588	5.35	34.97	4.3	6.4	27.2932	No
1060	JM-KAU	1	Female	40	146	53	84	95	65	No	No	No	No	No	No	Yes	Yes	Yes	No	No	No	thyroxine	ocp			6.78	6.13	1.65	1.39	4.202	5.46	36.17	4.2	8	24.864	No
1061	JM-KAU	1	Female	25	164	81	90	140	75	No	No	No	No	No	No	No	No	No	No	No	No	OCP : genera				11.08	4.75	1.46	1.25	3.04	5.15	32.79	3.7	6.8	30.116	No
1062	JM-KAU	1	Female	22	152	43	63	122	70	No	No	No	No	No	No	No	No	No	No	No	No					0.63	3.86	1.33	0.48	2.434	5.26	33.99	4.2	6.1	18.6115	No
1063	JM-KAU	1	Female	23	150	54	82	100	60	No	No	No	No	No	No	No	No	No	No	No	No					8.3	9.51	1.88	0.93	7.444	4.79	28.85	3.6	8.2	24	No
1064	JM-KAU	1	Female	22	164	51	64	100	60	No	No	No	No	No	No	No	No	No	No	No	No					0.11	4.04	1.59	0.61	2.328	5.13	32.57	4.3	5.9	18.9619	No
1065	JM-KAU	1	Female	22	156	41	62	110	65	No	No	No	No	No	No	No	No	No	No	No	No					0.09	4.56	1.73	0.69	2.692	4.98	30.93	3.8	5	16.8475	No
1066	JM-KAU	1	Female	32	161	99	128	110	70	No	No	No	No	Yes	No	Yes	Yes	No	No	No	No	Eu thirox 150				8.97	4.82	0.98	1.56	3.528	6.15	43.72	4.9	9.4	38.193	No
1067	JM-KAU	1	Female	18	149	50	77	110	70	Yes	No	No	No	No	No	No	No	No	No	No	No	Ventolin evohaler				0.22	4.51	1.21	0.81	3.138	#NULL!	#NULL!	3.4	8.1	22.5215	No
1069	JM-KAU	1	Female	29	157	50	77	115	60	No	No	No	No	No	No	No	No	No	No	No	No					0.11	5.55	2.07	0.72	3.098	4.65	27.32	4.1	#NULL!	20.2848	No
1071	JM-KAU	1	Female	39	157	90	103	115	80	No	No	No	No	No	No	No	No	No	No	No	No					16.81	3.76	1.16	0.61	2.344	#NULL!	#NULL!	4.4	#NULL!	36.5126	No
1072	JM-KAU	1	Female	28	149	67	96	112	70	Yes	No	No	No	No	No	No	No	Yes	No	No	No					5.86	4.89	1.56	0.97	3.666	4.36	24.15	4.4	6.9	30.1788	No
1073	JM-KAU	1	Female	23	160	61	79	122	66	No	No	No	No	No	No	No	No	No	No	No	No					1.64	5.23	1.3	0.93	3.744	5.24	33.77	4	8.3	23.8281	No
1074	JM-KAU	1	Female	20	153	38	61	106	64	No	No	No	No	No	No	No	No	No	No	No	No					0.16	5.62	1.89	0.52	3.626	5.07	31.91	4.1	10.5	16.2331	No
1075	JM-KAU	1	Female	21	160	88	109	146	82	No	No	Yes	No	No	No	No	No	No	No	No	No					8.84	5.74	1.88	1.15	3.344	5.24	33.77	4.2	#NULL!	34.375	No
1076	JM-KAU	1	Female	23	158	65	87	129	95	No	No	No	No	No	No	No	No	No	No	No	No					1.25	3.67	1.35	1.05	2.11	5.21	33.44	4.2	8.7	26.0375	No
1077	JM-KAU	1	Female	30	160	59	78	122	66	No	No	No	No	No	No	No	No	No	No	No	No					0	3.52	1.29	0.63	2.104	5.33	34.75	4.3	6.3	23.0469	No
1102	JM-KAU	1	Male	35	173	96	121	130	75	Yes	No	No	No	No	No	No	No	No	No	No	No					2.27	4.91	1	2.09	4.438	5.55	37.16	4.5	8.5	32.0759	No
1103	JM-KAU	1	Male	37	162	64	104	120	58	No	No	No	No	No	No	No	No	No	No	No	No					2.58	5.62	1.11	2.89	3.456	4.44	25.03	4.4	5.8	24.3865	No
1104	JM-KAU	1	Male	22	187	115	116	145	65	No	No	No	No	No	No	No	No	No	No	No	No					1.29	3.81	0.96	2.72	6.864	5.7	38.8	4.4	5.9	32.8863	No
1105	JM-KAU	1	Male	20	160	64	80	133	77	No	No	No	No	No	No	No	No	No	No	No	No					2.08	4.43	1.2	0.85	3.06	5.13	32.57	3.8	7.9	25	No
1106	JM-KAU	1	Male	23	167	70	88	123	81	No	No	No	No	No	No	No	No	No	No	No	No					0.72	4.08	1.26	0.66	3.576	5.09	32.13	4.1	4.1	25.0995	No
1107	JM-KAU	1	Male	22	170	55	79	120	70	No	No	No	No	No	No	No	No	No	No	No	No					0.99	4.51	1.3	0.77	2.926	5.32	34.64	4.2	5.4	19.0311	No
1108	JM-KAU	1	Male	26	167	92	100	145	70	No	No	No	No	Yes	Yes	No	No	No	No	No	No					4.47	4.54	1.14	1.43	3.114	5.64	38.14	3.6	6.5	32.9879	No
1109	JM-KAU	1	Male	36	166	76	96	125	70	No	No	No	No	Yes	Previous only	No	No	No	No	No	No					1.15	4.93	1.34	1.5	3.29	4.92	30.27	3.7	6.3	27.5802	No
1110	JM-KAU	1	Male	21	179	78	93	110	70	No	No	No	No	Yes	No	No	No	No	No	No	No					1.38	3.83	1.05	0.79	2.622	4.47	25.36	3.8	3.9	24.3438	No
1111	JM-KAU	1	Male	30	171	78	90	110	60	No	No	No	No	No	No	No	No	No	No	No	No					0.89	4.33	1.55	0.58	2.664	5.31	34.54	3.4	4.2	26.6749	No
1112	JM-KAU	1	Male	37	167	74	94	140	70	No	No	Yes	No	Yes	No	No	No	No	No	No	No					1.87	5.09	1.06	1.86	3.658	5.07	31.91	4.7	7	26.5338	No
1113	JM-KAU	1	Male	30	182	62	86	120	70	No	No	No	No	No	No	No	No	No	No	No	No					0.11	4.32	1.41	1.23	2.664	5.23	33.66	3.8	4	18.7175	No
1114	JM-KAU	1	Male	19	181	64	84	110	55	No	No	No	No	No	No	No	No	No	No	No	No					1.03	3.9	1.38	1.3	2.26	#NULL!	#NULL!	3.9	#NULL!	19.5354	No
1115	JM-KAU	1	Male	20	161	61	88	136	66	No	No	No	No	No	No	No	No	No	No	No	No					0.9	5.71	1.89	1.18	3.584	5.35	34.97	4.1	8.2	23.533	No
1116	JM-KAU	1	Male	22	177	76	83	133	69	No	No	No	No	No	No	No	No	No	No	No	No					0.61	4.1	1.67	0.57	2.316	5.11	32.35	3.5	4.1	24.2587	No
1117	JM-KAU	1	Male	44	174	71	100	110	70	No	No	No	No	Yes	No	No	No	No	No	No	No					0.96	4.91	1.4	1.23	3.264	5.03	31.48	4.4	7.9	23.4509	No
1119	JM-KAU	1	Male	24	179	70	100	130	65	No	No	No	No	No	No	No	No	No	No	No	No					1.02	4.18	1.39	1.18	2.554	4.44	25.03	4.2	8.7	21.847	No
1120	JM-KAU	1	Male	24	184	162	130	210	130	Yes	No	No	No	No	No	No	No	No	No	No	No					6.22	5.9	1.05	1.39	4.572	#NULL!	#NULL!	3.8	#NULL!	47.8497	No
1121	JM-KAU	1	Male	25	187	107	114	136	84	No	No	No	No	No	No	No	No	No	No	No	No					1.49	5.81	1.63	2.11	3.758	5.39	35.41	4.4	6.9	30.5985	No
1122	JM-KAU	1	Male	22	175	120	120	161	82	No	No	No	No	No	No	No	No	No	No	No	No					6.45	5.54	1.04	2.15	4.07	5.07	31.91	4.4	7.1	39.1837	No
1123	JM-KAU	1	Male	23	164	55	73	139	84	No	No	No	No	No	No	No	No	No	No	No	No					0.3	4.63	1.99	0.65	2.51	4.62	26.99	3.5	#NULL!	20.4491	No
1124	JM-KAU	1	Male	25	168	82	89	121	69	No	No	No	No	No	No	No	No	No	No	No	No					1.55	2.65	1.47	0.43	1.094	4.88	29.84	4.4	5.1	29.0533	No
1125	JM-KAU	1	Male	20	171	68	79	137	68	No	No	No	No	No	No	No	No	No	No	No	No					0.87	4.31	1.54	0.59	2.652	5.33	34.75	4.2	8.1	23.255	No
1126	JM-KAU	1	Male	22	172	72	84	122	84	No	No	No	No	No	No	No	No	No	No	No	No					6.35	3.31	1	0.77	2.156	5.15	32.79	4.2	7.6	24.3375	No
1127	JM-KAU	1	Male	32	168	85	103	122	69	No	No	No	No	No	No	No	No	No	No	No	No					3.54	5.8	1.31	0.84	4.322	5.44	35.96	4.9	8.4	30.1162	No
1128	JM-KAU	1	Male	18	147	50	69	121	64	No	No	No	No	No	No	No	No	No	No	No	No					1.15	4.2	1.56	1.08	2.424	4.96	30.71	4.5	4.5	23.1385	No
1129	JM-KAU	1	Male	26	174	83	90	122	58	No	No	No	No	No	No	No	No	No	No	No	No					0.75	4.79	1.61	0.69	3.042	4.57	26.45	3.9	4.7	27.4145	No
1130	JM-KAU	1	Male	34	179	108	122	159	84	Yes	No	No	No	No	No	No	No	No	No	No	No					6.42	3.9	1.4	0.58	2.384	5.1	32.24	4.6	4.8	33.7068	No
1131	JM-KAU	1	Male	46	176	151	149	144	86	Yes	Yes	Yes	Yes	Yes	No	No	No	Yes	No	No	No	Sortiva	Lubitor			1.65	6.69	1.27	2.26	4.968	5.56	37.27	4.8	10	48.7474	yes
1132	JM-KAU	1	Male	19	165	56	81	143	75	No	No	No	No	No	No	No	No	No	No	No	No					3.44	5.57	1.39	1.31	3.918	5.15	32.79	4.8	7.2	20.5693	No
1133	JM-KAU	1	Male	19	170	74	95	118	60	No	No	No	No	No	No	No	No	No	No	No	No					11.63	4.06	1.21	0.81	2.688	8.6	70.49	8.7	15.6	25.6055	No
1134	JM-KAU	1	Male	19	165	47	71	110	66	No	No	No	No	No	No	No	No	No	No	No	No					0.7	2.88	0.92	0.75	1.81	5.13	32.57	4.2	4.8	17.2635	No
1135	JM-KAU	1	Male	21	177	102	102	156	111	No	No	No	No	No	No	No	No	No	No	No	No					5.28	4.34	1.11	0.94	3.042	5.18	33.11	4.2	5.3	32.5577	No
1136	JM-KAU	1	Male	29	160	87	109	139	89	No	No	No	No	No	No	No	No	No	No	No	No					5.18	4.85	1.12	0.69	3.592	5.51	36.72	4.4	7.1	33.9844	No
1137	JM-KAU	1	Male	22	178	76	83	110	79	No	No	No	No	No	No	No	No	No	No	No	No					1.2	3.33	1.31	0.78	1.864	5.35	34.97	4	4.2	23.9869	No
1138	JM-KAU	1	Male	23	171	104	108	122	55	No	No	No	No	No	No	No	No	No	No	No	No					1.8	4.56	1.18	1.27	3.126	5.1	32.24	3.9	4.8	35.5665	No
1139	JM-KAU	1	Male	20	175	60	71	130	80	No	No	No	No	No	No	No	No	No	No	No	No					0.24	3.02	1.16	0.43	1.774	#NULL!	#NULL!	4.3	#NULL!	19.5918	No
1201	MF-Madaen Fahad	1	Female	38	161	79	95	100	70	No	No	No	No	No	No	Yes	No	No	No	No	No					5.5	5.1	1.29	1.2	3.57	5.51	36.72	4.5	6.6	30.4772	No
1202	MF-Madaen Fahad	1	Male	22	163	42	60	100	60	No	No	No	No	No	No	No	No	No	No	No	No					0.39	4.21	1.05	0.86	6.012	5.53	36.94	4.4	6.3	15.8079	No
1203	MF-Madaen Fahad	1	Female	32	160	131	131	130	62	No	No	No	No	No	No	Yes	No	No	No	No	No					13.14	5.14	1.27	1.39	3.592	7.54	58.91	7.1	13.8	51.1719	No
1204	MF-Madaen Fahad	1	Female	40	161	66	91	100	60	No	No	No	No	No	No	No	No	No	No	No	No					3.07	3.68	1.04	0.63	2.914	5.14	32.68	4.5	7.8	25.462	No
1205	MF-Madaen Fahad	1	Male	54	169	74	102	134	70	No	No	No	No	Yes	No	No	No	No	No	No	No					2.54	6.72	1.02	2.7	3.86	5.59	37.6	4.3	7.2	25.9095	No
1206	MF-Madaen Fahad	1	Male	23	173	77	100	118	80	#NULL!	No	No	No	No	No	No	No	No	No	No	No					0.59	3.72	1.64	0.53	4.174	#NULL!	#NULL!	3.7	#NULL!	25.7276	No
1207	MF-Madaen Fahad	1	Male	24	165	80	87	115	82	#NULL!	No	No	No	No	No	No	No	No	No	No	No					0.58	4.52	1	1.16	3.272	4.75	28.42	4.1	5.9	29.3848	No
1208	MF-Madaen Fahad	1	Male	21	165	82	102	112	74	No	No	No	No	No	No	No	No	No	No	No	No					4.42	3.61	1.38	0.6	3.76	5.28	34.21	4	5.4	30.1194	No
1209	MF-Madaen Fahad	1	Female	40	145	79	120	197	90	Yes	Previous only	No	No	Yes	No	No	No	No	No	No	No					8.82	5.72	1.51	1.19	4.118	4.79	28.85	4.2	5.7	37.5743	No
1210	MF-Madaen Fahad	1	Male	42	165	81	104	120	80	No	No	Yes	Previous only	No	No	No	No	No	No	No	No					0.92	6.42	1.38	1.33	4.774	5.42	35.74	4.5	8.7	29.7521	No
1211	MF-Madaen Fahad	1	Male	21	174	88	96	110	74	No	No	No	No	No	No	No	No	No	No	No	No					2.69	3.79	1.14	0.63	3.076	4.9	30.05	4.3	6.2	29.0659	No
1212	MF-Madaen Fahad	1	Male	29	170	80	105	115	78	#NULL!	No	No	No	No	No	No	No	No	No	No	No					3.39	3.43	1.04	1.4	2.374	#NULL!	#NULL!	5.3	#NULL!	27.6817	No
1213	MF-Madaen Fahad	1	Female	38	156	82	108	120	61	No	No	No	No	No	No	No	No	No	No	No	No					5.38	4.61	0.99	1.71	2.766	5.24	33.77	4.9	8.6	33.6949	No
1214	MF-Madaen Fahad	1	Female	40	161	69	96	90	60	No	No	No	No	No	No	No	No	No	No	No	No					1.74	4.22	1.01	1.88	2.834	5.1	32.24	4.2	6.6	26.6193	No
1215	MF-Madaen Fahad	1	Male	33	172	74	93	130	68	Yes	No	No	No	No	No	No	No	No	No	No	No					1.9	6.2	1.03	1.56	3.53	5.46	36.17	4.1	7.4	25.0135	No
1216	MF-Madaen Fahad	1	Male	32	168	76	94	100	60	Yes	No	No	No	No	No	No	No	No	No	No	No					2.45	5.82	0.87	6.48	3.654	5.81	40	5.4	11.2	26.9274	No
1217	MF-Madaen Fahad	1	Female	30	150	57	84	100	64	No	No	No	No	No	No	No	No	No	No	No	No					0.67	3.64	1.18	1.37	3.928	5.27	34.1	4.7	6.2	25.3333	No
1218	MF-Madaen Fahad	1	Female	23	155	55	77	100	60	No	No	No	No	No	No	No	No	No	No	No	No					1.03	4.23	1.44	0.59	3.016	4.94	30.49	4	4.3	22.8928	No
1219	MF-Madaen Fahad	1	Female	47	161	88	97	100	52	No	No	No	No	No	No	No	No	No	No	No	No					7.26	5.77	1.18	1.82	4.226	5.28	34.21	6.9	7	33.9493	No
1220	MF-Madaen Fahad	1	Female	19	161	66	86	100	60	No	No	No	No	No	No	No	No	No	No	No	No					0.27	5.14	1.46	0.71	3.538	4.74	28.31	4.3	6.3	25.462	No
1221	MF-Madaen Fahad	1	Male	29	157	42	66	102	72	No	No	No	No	No	No	No	No	No	No	No	No					0.31	4.8	1.69	0.82	2.476	5.2	33.33	4.3	7	17.0392	No
1222	MF-Madaen Fahad	1	Male	40	176	84	106	94	64	No	No	No	No	No	No	No	No	No	No	No	No					7.92	3.74	0.49	7.41	1.768	5.94	41.42	5	12.4	27.1178	No
1223	MF-Madaen Fahad	1	Male	40	165	68	95	120	68	No	No	No	No	No	No	No	No	No	No	No	No					2.93	5.83	0.95	4.89	3.902	8.02	64.15	8.2	14.4	24.977	No
1224	MF-Madaen Fahad	1	Male	30	172	104	124	120	74	No	No	Yes	No	Yes	No	No	No	No	No	No	No					2.1	5.73	1.31	1.74	4.072	5.18	33.11	4.9	7.4	35.1541	No
1225	MF-Madaen Fahad	1	Female	20	149	46	68	105	58	No	No	No	No	No	No	No	No	No	No	No	No					0.83	3.9	1.59	0.54	2.202	4.9	30.05	4.6	7.5	20.7198	No
1226	MF-Madaen Fahad	1	Male	21	172	56	76	104	60	No	No	No	No	No	No	No	No	No	No	No	No					0.2	4.99	1.49	0.73	3.354	5.05	31.69	4.9	8.3	18.9292	No
1227	MF-Madaen Fahad	1	Male	36	172	66	72	118	60	No	No	No	No	No	No	No	No	No	No	No	No					3.86	6.2	0.93	1.38	4.994	5.42	35.74	4	6.3	22.3094	No
1228	MF-Madaen Fahad	1	Male	43	173	72	94	115	73	No	No	No	No	Yes	Yes	No	No	No	No	No	No					0.75	6.02	1.17	1.46	4.558	5.25	33.88	4.5	5.6	24.0569	No
1229	MF-Madaen Fahad	1	Female	33	161	68	97	100	60	No	No	No	No	No	No	No	No	Yes	No	No	No	Gynera				5.24	4.99	1.66	1.23	3.084	5.17	33.01	4.5	8.5	26.2336	No
1230	MF-Madaen Fahad	1	Female	31	160	66	89	120	78	No	No	No	No	No	No	No	No	No	No	No	No					0.96	4.2	1.65	0.46	2.458	4.95	30.6	4.7	5.1	25.7812	No
1231	MF-Madaen Fahad	1	Female	25	154	47	68	107	61	No	No	No	No	No	No	No	No	No	No	No	No					1.04	3.89	1.35	0.59	2.422	5.05	31.69	4.2	7	19.8178	No
1232	MF-Madaen Fahad	1	Female	30	153	68	94	120	55	No	No	No	No	No	No	No	No	No	No	No	No					0.4	5.01	1.24	1.16	3.538	5.04	31.58	4.2	7.6	29.0487	No
1233	MF-Madaen Fahad	1	Female	21	158	70	88	95	64	No	No	No	No	No	No	No	No	No	No	No	No					3.14	3.99	0.96	0.84	2.502	4.88	29.84	4	4.1	28.0404	No
1234	MF-Madaen Fahad	1	Male	35	172	95	113	112	75	No	No	No	No	Yes	Previous only	No	No	No	No	No	No					0.71	6.77	1.3	1.74	5.122	4.76	28.52	4.5	7.6	32.112	No
1235	MF-Madaen Fahad	1	Male	34	170	99	114	110	52	No	No	No	No	No	No	No	No	No	No	No	No					4.49	2.68	1.05	0.51	1.528	4.31	23.61	4	7.8	34.2561	No
1236	MF-Madaen Fahad	1	Male	33	164	62	85	124	64	No	No	No	No	No	No	No	No	No	No	No	No					0.32	5.36	1.53	0.67	3.696	5.23	33.66	4.9	8	23.0518	No
1237	MF-Madaen Fahad	1	Female	47	155	80	95	110	70	No	No	No	No	No	No	Yes	Previous only	No	No	No	No					2.08	3.95	1.19	0.53	2.654	5	31.15	4.2	9.3	33.2986	No
1238	MF-Madaen Fahad	1	Female	20	169	71	88	110	54	No	No	No	No	No	No	No	No	No	No	No	No					1.54	4.57	1.37	0.8	3.04	5	31.15	4.3	5.4	24.8591	No
1239	MF-Madaen Fahad	1	Male	45	167	66	100	130	60	Yes	No	No	No	No	No	No	No	No	No	No	No					0.55	2.9	1.35	0.63	1.424	5.08	32.02	4.3	7.3	23.6652	No
1240	MF-Madaen Fahad	1	Female	30	154	49	76	111	60	No	No	No	No	No	No	No	No	No	No	No	No					0.27	3.99	1.27	0.85	2.55	5.61	37.81	4.1	6.4	20.6612	No
1241	MF-Madaen Fahad	1	Female	20	152	47	68	128	83	No	No	No	No	No	No	No	No	No	No	No	No	avocom				0.59	3.45	1.57	0.66	1.748	5.33	34.75	4.6	7.9	20.3428	No
1242	MF-Madaen Fahad	1	Male	49	148	78	116	210	90	Yes	No	No	No	No	No	No	No	No	No	No	No					1.67	3.11	1.02	1.54	1.782	6.01	42.19	6.2	13	35.6099	No
1243	MF-Madaen Fahad	1	Male	28	175	64	81	105	65	No	No	No	No	No	No	No	No	No	No	No	No					1.36	5.05	1.07	1.24	4.31	5.15	32.79	4.5	7.8	20.898	No
1244	MF-Madaen Fahad	1	Female	30	159	68	101	117	70	No	No	Yes	No	No	No	No	No	No	No	No	No					4.12	3.95	1.19	1.18	2.524	5.06	31.8	4.2	9.9	26.8977	No
1245	MF-Madaen Fahad	1	Male	34	173	82	102	110	80	No	No	No	No	No	No	No	No	No	No	No	No	Glucofag 500mg				2.41	4.65	0.94	1.97	3.316	6.32	45.57	7.3	12.2	27.3982	No
1246	MF-Madaen Fahad	1	Male	43	169	70	88	110	85	No	No	No	No	No	No	No	No	No	No	No	No					5	5.12	1.01	0.91	3.928	#NULL!	#NULL!	5.2	#NULL!	24.5089	No
1247	MF-Madaen Fahad	1	Male	24	169	61	79	100	80	No	No	No	No	No	No	No	No	No	No	No	No					0.5	4.23	1.68	1.06	2.338	4.94	30.49	5.2	8.5	21.3578	No
1248	MF-Madaen Fahad	1	Female	23	152	87	99	121	74	No	No	No	No	No	No	Yes	No	No	No	No	No					2.08	4.06	1.29	0.95	2.58	5.35	34.97	4.7	7.5	37.6558	No
1249	MF-Madaen Fahad	1	Female	37	106	54	93	115	80	No	No	No	No	No	No	Yes	No	No	No	No	No					2.58	5.62	1.44	2.53	3.674	5.24	33.77	4.4	4.6	48.0598	No
1250	MF-Madaen Fahad	1	Male	38	177	81	100	103	70	No	No	No	No	No	No	No	No	No	No	No	No					1.73	5.32	1.25	1.24	3.822	5.13	32.57	4.4	8.6	25.8546	No
1252	MF-Madaen Fahad	1	Female	19	160	68	99	110	70	No	No	No	No	No	No	No	No	No	No	No	No					1.28	4.43	1.59	0.56	2.814	5.36	35.08	4.3	6.3	26.5625	No
1253	MF-Madaen Fahad	1	Male	35	178	83	75	110	72	No	No	No	No	No	No	No	No	No	No	No	No					2.54	5.47	0.94	3.06	3.918	5.43	35.85	4.7	7.7	26.1962	No
1254	MF-Madaen Fahad	1	Male	30	170	93	112	105	65	No	No	No	No	No	No	No	No	No	No	No	No					10.36	3.94	1.03	0.7	3.872	5.47	36.28	5	6.3	32.1799	No
1255	MF-Madaen Fahad	1	Male	34	174	83	101	117	70	No	No	No	No	No	No	No	No	No	No	No	No					4.28	4.46	1.03	1.56	3.134	4.85	29.51	4.3	4.5	27.4145	No
1256	MF-Madaen Fahad	1	Male	30	177	68	104	110	80	No	No	No	No	No	No	No	No	No	No	No	No					12.4	3.51	1.07	0.81	4.666	#NULL!	#NULL!	4.3	#NULL!	21.7051	No
1257	MF-Madaen Fahad	1	Female	27	155	57	82	108	64	No	No	No	No	No	No	No	No	Yes	No	No	No	Gynera				2.12	6.31	1.5	1.37	4.058	5.51	36.72	4.1	4.5	23.7253	No
1258	MF-Madaen Fahad	1	Female	28	159	99	109	110	60	No	No	No	No	No	No	Yes	No	No	No	No	No					4.09	5.46	0.8	2.23	3.586	5.23	33.66	5.4	8.4	39.1598	No
1259	MF-Madaen Fahad	1	Female	55	152	66	98	124	70	No	No	No	No	No	No	Yes	No	No	No	No	No	Euthyrox	Jusprin			3.36	6.26	1.13	2.87	3.852	4.8	28.96	4.8	5.3	28.5665	No
1260	MF-Madaen Fahad	1	Female	33	155	67	100	93	60	No	No	No	No	No	No	No	No	No	No	No	No	?????????	????			8.04	5.1	1.1	1.8	3.64	5.07	31.91	4	5.3	27.8876	No
1261	MF-Madaen Fahad	1	Female	50	149	55	83	109	60	No	No	No	No	No	No	No	No	No	No	No	No					2.77	5.02	1.45	0.93	2.462	5.56	37.27	4.8	8	24.7737	No
1262	MF-Madaen Fahad	1	Female	24	153	52	69	118	72	No	No	No	No	No	No	No	No	No	No	No	No					0.6	4.54	1.59	0.59	3.746	4.8	28.96	4.7	5.2	22.2137	No
1263	MF-Madaen Fahad	1	Male	29	168	75	98	110	64	No	No	No	No	No	No	No	No	No	No	No	No					0.65	4.41	1.07	1.04	3.132	5.75	39.34	5	7.2	26.5731	No
1264	MF-Madaen Fahad	1	Male	39	173	80	101	110	70	No	No	Yes	No	Yes	No	No	No	No	No	No	No					8.48	4.39	0.99	1.19	3.162	5.81	40	5.7	10.4	26.7299	No
1265	MF-Madaen Fahad	1	Female	18	162	47	69	90	52	No	No	No	No	No	No	No	No	No	No	No	No					0.25	3.75	1.18	0.86	2.398	5.05	31.69	4.5	6.3	17.9089	No
1266	MF-Madaen Fahad	1	Female	22	147	36	61	100	60	No	No	No	No	No	No	No	No	No	No	No	No	Evra Contraceptive patch				0.43	3.56	1.61	0.65	1.82	5.08	32.02	5	5.3	16.6597	No
1267	MF-Madaen Fahad	1	Male	31	174	93	106	105	60	No	No	No	No	No	No	No	No	No	No	No	No					0	3.87	1.32	0.95	2.36	4.16	21.97	4.3	6.9	30.7174	No
1268	MF-Madaen Fahad	1	Male	30	165	64	76	100	60	No	No	No	No	No	No	No	No	No	No	No	No					1.65	6.28	1.45	1.67	4.496	5.16	32.9	4.5	8.7	23.5078	No
1269	MF-Madaen Fahad	1	Male	42	177	95	108	160	60	No	No	No	No	No	No	No	No	No	No	No	No					3.84	5.54	1.33	1.53	3.904	5.78	39.67	5	7.5	30.3233	No
1270	MF-Madaen Fahad	1	Male	31	170	45	70	112	60	No	No	No	No	Yes	Yes	No	No	No	No	No	No					1.51	3.96	0.99	1.07	2.756	5.47	36.28	4.3	6.4	15.5709	No
1271	MF-Madaen Fahad	1	Female	19	161	65	73	98	64	No	No	No	No	No	No	No	No	No	No	No	No					0.42	3.45	1.22	0.63	3.228	4.63	27.1	3.5	3.6	25.0762	No
1272	MF-Madaen Fahad	1	Male	32	177	109	126	120	70	No	No	No	No	No	No	No	No	No	No	No	No	Iprofine				4.59	6.4	1.32	2.13	4.576	4.82	29.18	4.5	8.2	34.792	No
1273	MF-Madaen Fahad	1	Female	29	154	60	82	110	70	No	No	No	No	No	No	No	No	No	No	No	No	Marvelon contraceptive pills				#NULL!	5.75	1.99	1.45	3.47	5.61	37.81	4.8	9.7	25.2994	No
1274	MF-Madaen Fahad	1	Female	32	167	75	94	110	60	No	No	No	No	No	No	No	No	No	No	No	No	Solpadeine	Flucare			8.99	4.82	1.39	1.8	4.23	5.56	37.27	4.9	5.6	26.8923	No
1275	MF-Madaen Fahad	1	Female	40	149	76	94	120	66	No	No	No	No	No	No	No	No	No	No	No	No	Biotin				1.36	4.17	1.1	0.78	6.126	4.63	27.1	4.4	5.9	34.2327	No
1276	MF-Madaen Fahad	1	Male	31	173	92	103	101	70	No	No	No	No	No	No	No	No	No	No	No	No	Ventolin	Omiprazol			0.62	5.21	1.19	1.17	3.786	4.67	27.54	4.9	8.4	30.7394	No
1277	MF-Madaen Fahad	1	Female	34	160	62	81	103	60	No	No	No	No	No	No	No	No	No	No	No	No					0.31	4.42	1.27	0.6	3.03	5.13	32.57	4.5	8.1	24.2188	No
1278	MF-Madaen Fahad	1	Female	41	165	81	96	112	64	No	No	No	No	Yes	No	No	No	No	No	No	No	Raspberry Ketone Plus				1.99	4.75	1.29	0.84	3.292	5.67	38.47	4.9	9	29.7521	No
1279	MF-Madaen Fahad	1	Female	28	162	65	86	106	60	No	No	No	No	No	No	No	No	No	No	No	No					1.02	4.37	1.52	0.81	2.688	5.37	35.19	4.6	8.3	24.7676	No
1280	MF-Madaen Fahad	1	Female	41	173	102	105	126	82	No	No	No	No	No	No	No	No	No	No	No	No					3.21	3.71	1.49	0.52	2.116	#NULL!	#NULL!	4.2	#NULL!	34.0807	No
1282	MF-Madaen Fahad	1	Male	47	175	80	83	140	82	No	No	No	No	No	No	No	No	No	No	No	No					2.22	4.5	1.28	1.05	3.01	5.32	34.64	4.3	7.6	26.1224	No
1283	MF-Madaen Fahad	1	Male	40	168	80	101	123	87	No	No	No	No	No	No	No	No	No	No	No	No					0	4.32	1.19	0.58	2.238	#NULL!	#NULL!	4.6	#NULL!	28.3447	No
1284	MF-Madaen Fahad	1	Female	62	151	65	100	110	60	No	No	No	No	No	No	No	No	No	No	No	No					7.82	5.41	1.68	1.06	3.518	5.58	37.49	4.5	8.1	28.5075	No
1286	MF-Madaen Fahad	1	Female	37	156	85	103	114	80	No	No	No	No	No	No	No	No	No	No	No	No					#NULL!	5.04	1.4	1.23	3.394	5.75	39.34	5.2	7.7	34.9277	No
1401	OBU-Norh Obhor	1	Male	32	167	100	119	119	93	Yes	No	No	No	No	No	No	No	No	No	No	No					5.03	5.63	1.33	1.47	4.006	5.41	35.63	4.3	7.3	35.8564	No
1402	OBU-Norh Obhor	1	Male	29	163	63	90	92	60	No	No	No	No	Yes	No	No	No	No	No	No	No					0.47	4.97	1.26	1.62	3.386	5.56	37.27	4.4	7.1	23.7118	No
1403	OBU-Norh Obhor	1	Male	21	177	95	113	133	73	No	No	No	No	Yes	No	No	No	No	No	No	No					0.45	4.11	1.44	0.84	4.526	4.89	29.95	3.7	8.4	30.3233	No
1404	OBU-Norh Obhor	1	Female	58	174	105	99	116	72	No	No	Yes	No	No	No	No	No	No	No	No	No					11.32	5.69	1.69	1.79	1.886	5.52	36.83	3.6	6.4	34.6809	No
1408	OBU-Norh Obhor	1	Female	43	155	92	96	175	100	Yes	Yes	No	No	No	No	No	No	No	No	No	No					4.24	5.94	1.19	2.51	4.248	5.46	36.17	4.5	8.7	38.2934	yes
1409	OBU-Norh Obhor	1	Female	54	150	72	91	170	82	No	No	No	No	No	No	No	No	Yes	No	No	No					18.16	7.46	1.48	3.93	5.194	12.59	114.1	18.7	24.6	32	No
1410	OBU-Norh Obhor	1	Male	18	172	63	83	125	70	No	No	No	No	No	No	No	No	No	No	No	No					4.38	4	1.18	1.73	2.474	5.16	32.9	3.6	5.1	21.2953	No
1411	OBU-Norh Obhor	1	Male	22	165	56	#NULL!	130	90	No	No	No	No	No	No	No	No	No	No	No	No					0.23	3.89	1.05	0.87	2.666	5.06	31.8	3.9	4.7	20.5693	No
1412	OBU-Norh Obhor	1	Male	45	180	77	93	132	85	No	No	No	No	No	No	No	No	No	No	No	No					0.58	4.18	1.26	1.02	4.628	4.94	30.49	4.6	8.6	23.7654	No
1413	OBU-Norh Obhor	1	Male	26	164	80	#NULL!	142	80	No	No	No	No	No	No	No	No	No	No	No	No					6.43	4.43	1.1	2.14	2.902	4.76	28.52	4.1	7.5	29.7442	No
1414	OBU-Norh Obhor	1	Female	28	164	82	103	100	70	No	No	No	No	No	No	No	No	No	No	No	No					13.34	8.02	1.9	1.92	5.736	5.78	39.67	4.9	8	30.4878	No
1415	OBU-Norh Obhor	1	Male	19	162	103	#NULL!	125	58	No	No	No	No	No	No	No	No	No	No	No	No					8.48	4.4	1.14	1.57	2.548	5.45	36.07	4.6	7.9	39.2471	No
1416	OBU-Norh Obhor	1	Female	33	159	62	92	120	60	No	No	No	No	No	No	No	No	No	No	No	No					0	5.04	1.69	1.02	3.146	5.31	34.54	3.8	6.3	24.5243	No
1417	OBU-Norh Obhor	1	Female	30	158	66	85	130	70	Yes	No	No	No	No	No	No	No	No	No	No	No	Genera				6.04	4.63	1.78	0.84	3.634	5.26	33.99	4.5	5.7	26.4381	No
1418	OBU-Norh Obhor	1	Male	48	177	111	114	122	73	No	No	No	No	No	No	No	No	No	No	No	No					11.32	6.55	1.11	2.62	3.84	#NULL!	#NULL!	7.1	#NULL!	35.4304	No
1419	OBU-Norh Obhor	1	Male	18	172	92	100	133	60	No	No	No	No	No	No	No	No	No	No	No	No					2.04	5.23	1.24	0.98	3.794	5.23	33.66	3.5	3.9	31.0979	No
1420	OBU-Norh Obhor	1	Female	22	160	57	78	120	60	No	No	No	No	No	No	No	No	No	No	No	No					1.52	4.63	1.63	0.59	2.882	5.3	34.43	3.7	3.8	22.2656	No
1421	OBU-Norh Obhor	1	Female	27	162	56	73	110	70	No	No	No	No	No	No	No	No	No	No	No	No					0.18	4.74	1.34	0.69	3.262	5.06	31.8	4.3	4.3	21.3382	No
1422	OBU-Norh Obhor	1	Female	25	165	80	97	100	60	No	No	No	No	No	No	No	No	No	No	No	No					1.16	3.45	1.31	0.86	1.968	5.25	33.88	4.2	4.2	29.3848	No
1423	OBU-Norh Obhor	1	Male	28	166	55	72	116	56	No	No	No	No	No	No	No	No	No	No	No	No					0.3	5.47	1.26	1.04	4.002	5.29	34.32	5	5.1	19.9594	No
1424	OBU-Norh Obhor	1	Female	39	162	64	77	148	80	No	No	No	No	No	No	No	No	Yes	No	No	No	Genera	Yasmen			0.64	5.85	1.38	1.47	4.176	5.24	33.77	4.3	6.4	24.3865	No
1425	OBU-Norh Obhor	1	Female	24	163	64	73	121	68	No	No	No	No	No	No	No	No	No	No	No	No					0.47	4.82	1.37	0.82	3.286	5.27	34.1	4	4.7	24.0882	No
1426	OBU-Norh Obhor	1	Female	20	157	42	59	101	64	No	No	No	No	No	No	No	No	No	No	No	No					0.25	4.24	1.52	0.56	2.608	5.79	39.78	3.5	6.8	17.0392	No
1427	OBU-Norh Obhor	1	Female	20	156	49	64	117	64	No	No	No	No	No	No	No	No	No	No	No	No					1.98	4.59	1.87	0.55	2.61	5.05	31.69	3.2	6.9	20.1348	No
1428	OBU-Norh Obhor	1	Female	28	166	50	66	88	51	Yes	Yes	No	No	No	No	No	No	No	No	No	No					0.61	4.72	1.59	0.6	2.734	5.05	31.69	3.5	6.6	18.1449	yes
1429	OBU-Norh Obhor	1	Female	33	146	49	79	104	69	No	No	No	No	No	No	No	No	No	No	No	No					0.95	4.45	1.25	1.16	2.894	5.22	33.55	4.3	6	22.9874	No
1430	OBU-Norh Obhor	1	Female	27	173	88	92	123	76	No	No	No	No	No	No	No	No	No	No	No	No					1.78	3.97	1.53	0.82	1.894	#NULL!	#NULL!	2.9	#NULL!	29.4029	No
1431	OBU-Norh Obhor	1	Male	33	175	112	135	135	80	No	No	No	No	No	No	No	No	No	No	No	No					4.41	4.6	1.15	1.33	3.18	#NULL!	#NULL!	4.5	#NULL!	36.5714	No
1432	OBU-Norh Obhor	1	Female	36	163	85	100	118	73	Yes	No	No	No	No	No	No	No	No	No	No	No	Genera				2.99	7.21	2.69	1.31	4.258	5.07	31.91	3.2	4.2	31.9922	No
1434	OBU-Norh Obhor	1	Female	30	157	77	88	122	72	No	No	No	No	No	No	No	No	Yes	No	Yes	No					5.01	4.59	1.44	1.19	2.912	5.77	39.56	4.7	10	31.2386	No
1436	OBU-Norh Obhor	1	Male	47	165	84	111	121	78	No	No	No	No	No	No	No	No	No	No	No	No					5.41	4.42	1.1	1.47	3.026	5.26	33.99	4.6	8.8	30.854	No
1601	SH-Shatii	1	Male	22	162	63	81	110	55	No	No	No	No	No	No	No	No	No	No	No	No					0.36	3.18	1.35	0.56	1.718	#NULL!	#NULL!	4	6.7	24.0055	No
1602	SH-Shatii	1	Male	28	163	85	99	117	55	No	No	No	No	No	No	No	No	No	No	No	No					0.77	4.9	1.58	1.09	2.7	4.77	28.63	4.6	5.5	31.9922	No
1603	SH-Shatii	1	Female	26	150	62	74	120	60	No	No	No	No	No	No	No	No	No	No	No	No					2.76	4.5	1.34	0.72	3.016	4.85	29.51	4.5	7.1	27.5556	No
1604	SH-Shatii	1	Female	29	147	51	74	93	49	No	No	No	No	No	No	No	No	No	No	No	No					0.92	4.27	1.45	0.92	3.1	5	31.15	4.5	4.7	23.6013	No
1605	SH-Shatii	1	Female	26	153	88	#NULL!	120	60	No	No	No	No	No	No	No	No	No	No	No	No					#NULL!	6.42	1.57	1.23	4.604	5.56	37.27	5	5.7	37.5924	No
1606	SH-Shatii	1	Female	26	157	62	88	110	53	No	No	No	No	No	No	No	No	No	No	No	No					0.36	7.31	1.76	0.7	4.028	4.99	31.04	4	4.1	25.1532	No
1607	SH-Shatii	1	Female	21	152	49	67	120	60	No	No	No	No	No	No	No	No	No	No	No	No					1.17	4.7	1.67	0.78	3.07	4.86	29.62	4.1	5	21.2084	No
1608	SH-Shatii	1	Female	21	149	52	73	105	50	No	No	No	No	No	No	No	No	No	No	No	No					0.45	3.88	1.85	0.52	2.79	5.58	37.49	4.3	4.6	23.4224	No
1609	SH-Shatii	1	Female	50	153	52	88	110	55	No	No	No	No	No	No	No	No	No	No	No	No					1.77	5.15	1.2	1.2	2.848	5.34	34.86	4.3	6.6	22.2137	No
1610	SH-Shatii	1	Female	19	156	53	75	95	50	No	No	No	No	No	No	No	No	No	No	No	No					0.23	4.72	2.06	0.44	2.572	5.26	33.99	4.4	4.7	21.7784	No
1611	SH-Shatii	1	Female	18	167	54	70	90	50	No	No	No	No	No	No	No	No	No	No	No	No					0.42	4.41	1.3	0.68	2.974	5.01	31.26	4	4.9	19.3625	No
1612	SH-Shatii	1	Female	23	152	60	80	105	60	No	No	No	No	No	No	No	No	No	No	No	No					1.32	4.17	1.43	1.3	3.496	4.17	22.08	3.9	4.1	25.9695	No
1613	SH-Shatii	1	Female	58	146	95	125	120	65	No	No	No	No	Yes	Previous only	No	No	No	No	No	No	depakine				#NULL!	5.7	1.44	1.5	3.96	6.95	52.46	6.6	14.2	44.5675	No
1614	SH-Shatii	1	Female	22	160	64	82	95	55	No	No	No	No	No	No	No	No	No	No	No	No					1.27	4.46	1.65	0.76	2.658	4.89	29.95	4.3	7.3	25	No
1615	SH-Shatii	1	Female	46	155	71	94	122	90	No	No	No	No	Yes	Previous only	No	No	No	No	No	No	??????? ?				3.8	5.68	1.35	0.94	3.718	5.45	36.07	4.7	7.4	29.5525	No
1616	SH-Shatii	1	Female	20	153	52	67	118	64	No	No	No	No	No	No	No	No	No	No	No	No					0.12	4.92	1.73	0.6	1.906	5.03	31.48	4.5	6.1	22.2137	No
1617	SH-Shatii	1	Female	50	158	74	94	116	84	Yes	Yes	No	No	Yes	Previous only	Yes	Yes	No	No	No	No	Amlor 5	Interferon	Thyroxine 50	Nixiom	12.99	5.21	1.25	2.27	3.506	5.91	41.09	4.5	9.9	29.6427	yes
1618	SH-Shatii	1	Female	44	154	82	100	118	86	Yes	Yes	No	No	No	No	No	No	No	No	Yes	No	L-arginine				1.18	4.79	1.56	0.86	2.266	5.03	31.48	3.9	6.5	34.5758	yes
1619	SH-Shatii	1	Female	57	153	75	101	110	76	No	No	No	No	No	No	No	No	No	No	No	No	Cortisol				3.87	3.8	1.07	1.24	2.736	5.68	38.58	3.3	6.1	32.039	No
1620	SH-Shatii	1	Female	21	168	60	78	112	62	No	No	No	No	No	No	No	No	No	No	No	No					3	3.59	1.33	0.6	3.034	4.59	26.67	3.5	5.2	21.2585	No
1621	SH-Shatii	1	Female	58	147	70	118	112	72	No	No	No	No	No	No	No	No	No	No	No	No					5.82	4.22	1.77	1.01	3.776	5.59	37.6	4.2	8.3	32.3939	No
1622	SH-Shatii	1	Female	23	153	77	102	130	88	No	No	No	No	No	No	No	No	No	No	No	No					10.55	4.31	2.02	0.66	2.158	4.92	30.27	3.5	4.5	32.8933	No
1623	SH-Shatii	1	Female	55	158	79	109	130	82	Yes	Yes	No	No	No	No	No	No	No	No	No	No	Natrilix	Amlor			19.44	5.03	1.54	1.08	3.274	5.44	35.96	4.9	5.72	31.6456	yes
1624	SH-Shatii	1	Female	27	156	46	73	106	68	No	No	Yes	No	No	No	No	No	No	No	No	No					0.96	6.58	1.54	0.66	3.724	5.1	32.24	4.1	4.2	18.902	No
1625	SH-Shatii	1	Female	21	156	49	65	90	65	No	No	No	No	No	No	No	No	No	No	No	No	Topamax				0.15	4.43	1.7	0.62	2.606	4.79	28.85	4	7	20.1348	No
1626	SH-Shatii	1	Female	22	162	57	71	105	68	No	No	No	No	No	No	No	No	No	No	No	No	Antihistaminic	avocom (nasal spray)	Ibuprofen		0.38	4.53	2.02	0.58	2.394	4.61	26.89	3.3	4.8	21.7193	No
1627	SH-Shatii	1	Female	22	160	53	68.5	118	68	No	No	No	No	No	No	No	No	No	No	No	No					0.39	5.24	1.49	0.82	4.392	5.41	35.63	3.9	7.2	20.7031	No
1628	SH-Shatii	1	Female	28	152	79	105	110	78	No	No	No	No	No	No	No	No	No	No	No	No	medroxyprogesterone acetate	Ventolin			2.37	4.33	1.41	0.78	3.704	4.77	28.63	4.3	6.3	34.1932	No
1629	SH-Shatii	1	Female	53	157	73	94	90	70	No	No	Yes	No	No	No	No	No	No	No	No	No	Multivitamins				1.77	5.92	1.32	1.95	2.626	4.85	29.51	4.1	5.9	29.6158	No
1630	SH-Shatii	1	Female	24	157	68	89	120	78	No	No	No	No	Yes	Previous only	No	No	No	No	No	No					0.35	4.44	1.43	0.97	4.184	5.71	38.91	4.9	7.5	27.5873	No
1631	SH-Shatii	1	Female	40	160	84	91	130	90	No	No	No	No	Yes	Previous only	Yes	Yes	No	No	No	No	Antibiotic "" stopped 2 days ago	Thyroxine			17.37	6.7	1.32	1.62	5.056	5.04	31.58	6.5	8.5	32.8125	No
1632	SH-Shatii	1	Female	27	156	51	71	106	60	No	No	No	No	No	No	No	No	No	No	No	No					9.81	3.44	0.98	0.69	2.322	5.17	33.01	3.8	4.7	20.9566	No
1633	SH-Shatii	1	Female	18	162	57	74	102	58	No	No	No	No	No	No	No	No	No	No	No	No					0.15	5.2	1.75	0.67	3.316	4.99	31.04	4.1	7.7	21.7193	No
1634	SH-Shatii	1	Female	21	158	56	68	102	64	No	No	No	No	No	No	No	No	No	No	No	No					1.58	3.62	1.05	0.61	2.448	5.27	34.1	4.3	7.2	22.4323	No
1635	SH-Shatii	1	Male	54	168	95	112	134	86	No	No	Yes	No	Yes	No	No	No	No	No	No	No					2	5.51	1.1	3.13	3.784	6.77	50.49	5.8	13.3	33.6593	No
1636	SH-Shatii	1	Female	63	157	90	122	125	70	No	No	No	No	No	No	Yes	Yes	Yes	Previous only	No	No	Medication for Hypopituitarism	Nexium			5.73	4.86	1.31	1	3.35	5.69	38.69	4.7	7.7	36.5126	No
1637	SH-Shatii	1	Male	32	160	85	106	105	88	No	No	No	No	No	No	No	No	No	No	No	No					18.66	3.59	1.38	0.69	2.072	5.6	37.71	4.3	4.5	33.2031	No
1638	SH-Shatii	1	Male	25	170	67	83	90	72	No	No	Yes	No	Yes	No	No	No	No	No	No	No	Multivitamin				0.22	5.45	1.31	0.69	4.002	5.19	33.22	3.7	9.8	23.1834	No
1639	SH-Shatii	1	Female	27	154	53	78	90	68	No	No	No	No	No	No	No	No	No	No	No	No					7.48	5.82	1.33	1.19	2.716	4.78	28.74	4.2	5.7	22.3478	No
1640	SH-Shatii	1	Female	21	160	53	74	100	75	No	No	No	No	No	No	No	No	No	No	No	No					0.27	3.23	1.43	0.59	1.682	5.17	33.01	3.2	3.8	20.7031	No
1641	SH-Shatii	1	Female	39	155	59	85	100	80	No	No	No	No	No	No	No	No	No	No	No	No					0.45	4.94	1.72	0.62	3.096	5.31	34.54	4.2	7.1	24.5578	No
1642	SH-Shatii	1	Female	46	155	76	93	90	60	No	No	No	No	Yes	No	No	No	No	No	No	No	Multivitamin				6.99	6.55	1.54	2.02	4.606	5.97	41.75	4.3	8	31.6337	No
1643	SH-Shatii	1	Female	39	150	130	133	110	90	No	No	No	No	No	No	No	No	No	No	No	No	MultiVitamin				19.46	4.67	1.4	0.94	3.082	4.93	30.38	3.6	5	57.7778	No
1644	SH-Shatii	1	Female	46	160	87	99	110	60	No	No	No	No	No	No	No	No	No	No	No	No					5.61	4.79	1.03	1.76	3.408	4.84	29.4	4.6	7.2	33.9844	No
1645	SH-Shatii	1	Female	35	154	93	112	115	75	No	No	No	No	No	No	No	No	Yes	No	No	No	Iron	MultiVitamin			#NULL!	4.84	1.3	1.16	4.29	5.3	34.43	3.7	7.2	39.214	No
1646	SH-Shatii	1	Female	48	148	65	96	120	78	No	No	No	No	Yes	Previous only	Yes	Previous only	No	No	No	No					0.49	6.53	1.34	1.74	2.132	5.59	37.6	3.9	6.2	29.6749	No
1647	SH-Shatii	1	Female	34	155	49	74	90	62	No	No	No	No	No	No	No	No	No	No	No	No					0.18	4.36	1.71	0.47	4.898	4.98	30.93	3.7	3.9	20.3954	No
1648	SH-Shatii	1	Female	33	160	67	94	110	75	No	No	No	No	No	No	No	No	No	No	No	No					2.06	3.46	1.03	0.88	3.362	5.12	32.46	3.9	5	26.1719	No
1649	SH-Shatii	1	Female	37	164	63	75	120	78	No	No	No	No	Yes	No	No	No	No	No	No	No	Antihistamin				3.06	4.62	2.08	0.64	2.92	5.16	32.9	4	#NULL!	23.4236	No
1650	SH-Shatii	1	Female	50	166	72	85	112	60	No	No	No	No	Yes	No	No	No	No	No	No	No	ANTACID				2.22	6.77	1.61	1.53	2.762	5.06	31.8	3.6	4	26.1286	No
1651	SH-Shatii	1	Female	56	161	73	95	148	88	No	No	No	No	No	No	No	No	No	No	No	No					0.15	3.56	1.53	0.69	3.51	5.71	38.91	4	4.4	28.1625	No
1652	SH-Shatii	1	Female	32	158	62	102	120	72	No	No	No	No	No	No	No	No	No	No	No	No					8.39	5.14	1.38	1.84	3.392	5.77	39.56	5.9	12	24.8358	No
1653	SH-Shatii	1	Female	21	161	49	69	96	62	No	No	No	No	No	No	No	No	No	No	No	No	solpadeine 60mg for				0.17	3.71	1.51	0.49	2.102	5.04	31.58	2.2	4.2	18.9036	No
1654	SH-Shatii	1	Female	18	158	65	72	88	62	No	No	No	No	No	No	No	No	No	No	No	No					2.9	3.83	1.21	0.64	2.492	5	31.15	4	8.4	26.0375	No
1655	SH-Shatii	1	Female	33	160	75	84	110	75	No	No	No	No	No	No	Yes	No	Yes	No	Yes	No	treatment of hyperprolactinemias				6.95	4.53	1.24	0.89	3.112	5.07	31.91	4.5	5	29.2969	No
1656	SH-Shatii	1	Female	18	157	66	71	90	60	No	No	No	No	No	No	No	No	No	No	No	No					4.18	3.65	1.27	0.73	4.268	5.16	32.9	4.2	5.1	26.7759	No
1657	SH-Shatii	1	Female	37	154	59	75	90	60	No	No	No	No	No	No	No	No	Yes	No	No	No	Multivitamin				2.13	4.62	1.6	0.6	2.9	4.82	29.18	4.3	8.8	24.8777	No
1658	SH-Shatii	1	Female	43	162	87	94	155	95	Yes	Yes	No	No	Yes	No	No	No	No	No	No	No	Antihypertensive drugs (tabovan 80mg)	Vit D			1.25	4.78	1.31	1.49	3.172	5.97	41.75	5	8.8	33.1504	yes
1659	SH-Shatii	1	Male	55	177	96	113	100	65	No	No	Yes	No	No	No	No	No	No	No	No	No					1.59	5.29	1	1.53	3.984	4.9	30.05	5.8	14.3	30.6425	No
1701	SH-Shatii	1	Male	30	175	95	101	105	68	No	No	No	No	No	No	No	No	No	No	No	No					0.68	4.73	1.54	0.85	3.786	5.16	32.9	4.2	4.5	31.0204	No
1702	SH-Shatii	1	Male	30	158	74	95	120	88	No	No	No	No	No	No	No	No	No	No	No	No	augmentin				4.22	6.09	1.68	0.91	3.142	5.71	38.91	3.4	7.3	29.6427	No
1703	SH-Shatii	1	Male	22	168	93	104	112	69	No	No	No	No	No	No	No	No	No	No	No	No					8.52	4.11	1.27	1.11	2.618	5.39	35.41	4.1	7.9	32.9507	No
1704	SH-Shatii	1	Female	54	150	73	105	110	70	No	No	No	No	No	No	No	No	No	No	No	No					8.5	5.22	1.72	0.98	3.442	5.34	34.86	4.2	10.4	32.4444	No
1705	SH-Shatii	1	Male	40	170	105	104	152	115	Yes	Previous only	No	No	No	No	No	No	No	No	No	No					8.01	5.49	1.21	2.86	3.708	5.77	39.56	5.4	10.1	36.3322	No
1706	SH-Shatii	1	Male	19	168	63	78	110	68	No	No	No	No	No	No	No	No	No	No	No	No					0.9	4.44	1.34	0.76	3.408	4.47	25.36	4.4	6.3	22.3214	No
1707	SH-Shatii	1	Male	71	165	78	109	115	70	Yes	Yes	No	No	No	No	No	No	No	No	No	No	aspirin	Amlodipine for HTN	drug for esophageal acid reflux	bisoprolol	16.2	4.04	1.03	0.87	3.77	5.42	35.74	4	6.5	28.6501	yes
1708	SH-Shatii	1	Male	38	183	92	101	128	78	No	No	Yes	No	Yes	No	No	No	No	No	No	No	Daflone	movicole			0.85	5.32	1.06	3.07	3.646	5.37	35.19	4.4	7.4	27.4717	No
1709	SH-Shatii	1	Male	25	176	71	91	116	64	No	No	No	No	No	No	No	No	No	No	No	No					0.32	4.6	1.42	1.05	2.798	5.17	33.01	4	5.6	22.921	No
1710	SH-Shatii	1	Male	60	174	97	126	140	80	No	No	No	No	No	No	No	No	No	No	No	No	Cialis	omnic	and another drug for urinary tract infection UTI		0.29	4.88	0.89	2.02	3.586	5.31	34.54	5.1	7.7	32.0386	No
1711	SH-Shatii	1	Male	21	175	84	96	125	75	No	No	No	No	No	No	No	No	No	No	No	No					1.41	4.17	1.1	0.73	2.924	5.23	33.66	4.5	9.5	27.4286	No
1712	SH-Shatii	1	Male	26	171	48	77	105	60	No	No	No	No	No	No	No	No	No	No	No	No					0.21	4.41	1.45	0.79	2.802	5.03	31.48	4.2	6.7	16.4153	No
1713	SH-Shatii	1	Male	20	173	76	95	90	70	No	No	No	No	No	No	No	No	No	No	No	No					12.14	3.2	1.1	0.42	2.016	5.07	31.91	4.2	5.9	25.3934	No
1714	SH-Shatii	1	Male	21	166	60	72	106	58	No	No	No	No	No	No	No	No	No	No	No	No					13.19	3.82	1.72	0.6	1.98	4.63	27.1	3.9	4.2	21.7738	No
1715	SH-Shatii	1	Male	33	177	102	96	110	72	Yes	No	No	No	No	No	No	No	No	No	No	No	Multivitamin				1.83	7.8	1.15	1.35	6.38	5.24	33.77	3.8	5	32.5577	No
1717	SH-Shatii	1	Male	50	174	82	106	128	80	No	No	No	No	No	No	No	No	No	No	No	No	lyrica				0.6	4.91	1.13	2.28	3.324	5.15	32.79	4.5	7.8	27.0842	No
1718	SH-Shatii	1	Male	42	168	82	98	139	90	No	No	No	No	No	No	No	No	No	No	No	No	???????? ????? ???????				2.64	6.56	1.16	1.82	5.036	5.69	38.69	4.7	7.2	29.0533	No
1719	SH-Shatii	1	Male	53	180	109	120	125	90	Yes	Yes	No	No	Yes	Yes	No	No	No	No	No	No	atacand (candesartan)				5.07	5.34	1.25	1.77	3.736	5.01	31.26	4.2	4.9	33.642	yes
1720	SH-Shatii	1	Male	22	174	50	70	105	68	No	No	No	No	No	No	No	No	No	No	No	No					0.15	3.41	1.08	0.75	2.18	4.96	30.71	4	5	16.5147	No
1721	SH-Shatii	1	Male	35	179	79	88	120	80	No	No	No	No	No	No	No	No	No	No	No	No					0.4	4.86	1.41	1.27	3.196	4.98	30.93	3.9	4.6	24.6559	No
1722	SH-Shatii	1	Male	40	175	65	96	105	70	No	No	No	No	No	No	No	No	No	No	No	No					0.32	5.3	1.7	0.81	3.438	5.3	34.43	5.1	9.4	21.2245	No
1723	SH-Shatii	1	Male	32	180	97	102	115	68	No	No	No	No	No	No	No	No	No	No	No	No					2.07	7.54	1.21	1.75	5.98	5.43	35.85	4.6	7.2	29.9383	No
1724	SH-Shatii	1	Male	24	169	69	86	120	70	No	No	No	No	No	No	No	No	No	No	No	No	Ferin for colon contraction				0.58	4.58	1.26	0.78	3.164	#NULL!	#NULL!	3.8	#NULL!	24.1588	No
1725	SH-Shatii	1	Male	40	177	100	114	120	60	No	No	No	No	No	No	No	No	No	No	No	No					2.67	4.63	1.1	1.58	3.214	5.23	33.66	4.4	8.6	31.9193	No
1726	SH-Shatii	1	Male	38	178	75	92	110	60	No	No	No	No	No	No	Yes	Yes	No	No	No	No	hyperthyroidism medication				0.42	4.69	1.14	1.75	3.2	4.9	30.05	4.6	4.6	23.6713	No
1727	SH-Shatii	1	Male	25	183	83	96	110	75	No	No	No	No	No	No	No	No	No	No	No	No					1.07	4.93	0.98	1.6	3.63	4.84	29.4	4.2	5.7	24.7843	No
1728	SH-Shatii	1	Male	55	177	112	137	144	90	No	No	No	No	No	No	No	No	No	No	No	No					1.78	5.96	1.67	1.33	4.024	6.84	51.26	7	13	35.7496	No
2001	NM-Nuaim	2	Female	38	154	68	89	120	80	No	No	No	No	No	No	Yes	Previous only	Yes	No	No	No					7.03	5.37	1.43	1.5	3.64	5.65	38.25	5.2	7.3	28.6726	No
2002	NM-Nuaim	2	Female	44	155	62	89	110	80	Yes	No	No	No	No	No	No	No	No	No	No	No					1.31	4.96	1.43	1.74	3.182	#NULL!	#NULL!	6.1	#NULL!	25.8065	No
2003	NM-Nuaim	2	Female	27	158	58	73	110	65	No	No	No	No	No	No	No	No	No	No	No	No					2.36	5.08	1.61	0.75	3.32	4.9	30.05	4.7	5.2	23.2335	No
2004	NM-Nuaim	2	Female	39	158	66	93	120	80	No	No	No	No	No	No	No	No	No	No	No	No					2.88	5.08	1.25	2.53	2.474	5.19	33.22	4.8	5.7	26.4381	No
2005	NM-Nuaim	2	Female	35	150	67	99	110	75	No	No	No	No	No	No	No	No	No	No	No	No					#NULL!	5.13	1.03	6.19	1.592	8.7	71.58	12.4	21.4	29.7778	No
2006	NM-Nuaim	2	Female	27	158	62	77	90	65	No	No	No	No	No	No	No	No	No	No	No	No					2.01	4.26	1.72	0.62	2.926	4.8	28.96	3.8	4	24.8358	No
2007	NM-Nuaim	2	Female	31	147	55	88.5	140	85	No	No	No	No	No	No	No	No	No	No	No	No					1.66	4.46	1.54	0.63	4.27	5.55	37.16	4.5	8.5	25.4524	No
2008	NM-Nuaim	2	Male	80	164	82	125	140	100	Yes	Yes	No	No	No	No	No	No	Yes	No	No	No					1.59	3.99	0.85	2.87	1.686	5.65	38.25	5.2	11.2	30.4878	yes
2009	NM-Nuaim	2	Male	32	167	82	101	110	70	No	No	No	No	No	No	No	No	No	No	No	No					1.88	4.97	1.13	1.03	3.634	5.06	31.8	4.6	7.7	29.4023	No
2011	NM-Nuaim	2	Female	23	150	52	92	160	80	No	No	No	No	No	No	No	No	No	No	No	No					#NULL!	4.44	1.57	0.66	2.738	5.34	34.86	4.4	5.2	23.1111	No
2012	NM-Nuaim	2	Male	22	160	64	95	110	87	No	No	No	No	No	No	No	No	No	No	No	No					4.7	3.35	1.4	0.58	1.834	5.27	34.1	3.7	4.9	25	No
2021	NM-Nuaim	2	Male	33	183	123	123	150	100	No	No	No	No	No	No	No	No	No	No	No	No	Panadol				4.47	3.54	0.85	1.49	3.3	5.9	40.98	6.2	12	36.7285	No
2031	NM-Nuaim	2	Female	22	160	75	79	110	65	No	No	No	No	No	No	No	No	No	No	No	No	Xolair	Antihist			8.26	3.51	1.57	0.55	4.414	4.89	29.95	5	8.6	29.2969	No
2032	NM-Nuaim	2	Female	22	168	53	68	95	55	No	No	No	No	No	No	No	No	No	No	No	No	Isotreti				0.24	3.68	1.53	0.53	2.044	5.25	33.88	4.4	5.1	18.7783	No
2033	NM-Nuaim	2	Female	48	155	68	92	100	60	No	No	Yes	No	Yes	Previous only	Yes	Yes	No	No	No	No	???? ???				8.58	5.54	1.37	1.34	3.496	5.75	39.34	5.1	10.5	28.3039	No
2034	NM-Nuaim	2	Female	49	159	83	92	90	65	No	No	No	No	No	No	Yes	Yes	No	No	No	No	Vitamin	Euthyrox	Euthyrox	Calcium	2.23	5.27	1.35	0.87	3.746	5.11	32.35	4.6	5	32.831	No
2035	NM-Nuaim	2	Female	30	164	72	87	110	70	No	No	No	No	No	No	No	No	No	No	No	No					2.95	3.64	1.08	0.97	2.366	5.56	37.27	4.9	6.6	26.7698	No
2037	NM-Nuaim	2	Female	22	161	59	73	105	65	No	No	No	No	No	No	No	No	No	No	No	No					0.26	4.31	1.55	0.57	2.646	#NULL!	#NULL!	4.4	#NULL!	22.7615	No
2038	NM-Nuaim	2	Female	19	159	58	70	120	80	No	No	No	No	No	No	No	No	No	No	No	No					1.58	3.57	1.25	0.43	3.028	5.13	32.57	3.8	4.7	22.9421	No
2039	NM-Nuaim	2	Female	20	158	55	70	110	60	No	No	No	No	No	No	No	No	No	No	No	No					1.23	4.01	1.11	0.56	2.788	5.24	33.77	4.1	6.4	22.0317	No
2040	NM-Nuaim	2	Male	39	164	76	80	110	70	No	No	No	No	No	No	No	No	No	No	No	No					1.77	6.06	1.37	2.5	2.144	5.09	32.13	4.5	7.7	28.257	No
2041	NM-Nuaim	2	Female	46	153	66	76	90	70	No	No	No	No	Yes	Previous only	No	No	Yes	No	Yes	Previous only	Voltaree	Mrofolin	Asthma d		18.91	5.25	2.19	1.31	2.666	5.17	33.01	4.1	7.6	28.1943	No
2042	NM-Nuaim	2	Female	22	164	50	72	160	75	No	No	No	No	No	No	No	No	No	No	No	No					0.54	3.84	1.52	0.58	2.364	4.75	28.42	2.5	4.7	18.5901	No
2051	NM-Nuaim	2	Female	57	147	70	102	130	90	Yes	Yes	Yes	Yes	Yes	Yes	No	No	No	No	No	No	Mecardas	Enge	Lepethel		0.96	5.43	1.43	1.36	2.716	6.32	45.57	5.7	11.2	32.3939	yes
2052	NM-Nuaim	2	Female	22	152	46	68.5	160	75	No	No	No	No	No	No	No	No	No	No	No	No					0.36	3.58	1.18	0.74	2.252	5.43	35.85	3.3	5.1	19.91	No
2061	NM-Nuaim	2	Female	41	145	50	74	110	60	No	No	No	No	No	No	No	No	No	No	No	No					2.15	5.32	1.32	1.61	3.678	4.58	26.56	4.3	5	23.7812	No
2062	NM-Nuaim	2	Female	44	154	64	83	90	60	No	No	No	No	No	No	No	No	No	No	No	No					0.87	4.96	1.32	1.62	3.316	5.5	36.61	3.3	4.6	26.986	No
2063	NM-Nuaim	2	Male	21	171	108	104	130	80	Yes	Yes	No	No	No	No	No	No	Yes	No	No	No					#NULL!	2.97	1.03	0.71	1.798	5.62	37.92	4.4	6.9	36.9344	yes
2064	NM-Nuaim	2	Male	28	154	86	104	120	80	No	No	No	No	No	No	No	No	No	No	No	No					7.37	5.7	1.03	1.63	4.344	5.56	37.27	4.6	5.6	36.2624	No
2065	NM-Nuaim	2	Male	32	173	84	102	120	90	No	No	No	No	No	No	No	No	Yes	No	No	No					0.69	5.47	0.9	2.27	4.116	5.55	37.16	5.9	6.6	28.0664	No
2066	NM-Nuaim	2	Female	22	156	81	98	120	60	No	No	No	No	No	No	Yes	No	No	No	No	No					9.97	3.33	1.22	0.52	2.006	4.39	24.48	4.2	4.5	33.284	No
2067	NM-Nuaim	2	Male	28	171	80	87	100	60	No	No	No	No	No	No	No	No	No	No	No	No					1.9	5.42	1.62	0.53	3.694	5.01	31.26	4.6	5.9	27.3588	No
2068	NM-Nuaim	2	Male	21	178	68	81	110	60	No	No	No	No	No	No	No	No	No	No	No	No					0.15	5.91	1.87	0.67	3.906	4.88	29.84	4.4	7.6	21.4619	No
2069	NM-Nuaim	2	Male	22	186	110	103	110	60	No	No	No	No	No	No	No	No	No	No	No	No					1.85	4.72	1.18	2.21	3.336	4.98	30.93	3.8	5.8	31.7956	No
2071	NM-Nuaim	2	Male	25	172	85	92	120	70	No	No	No	No	No	No	No	No	No	No	No	No					1.67	3.77	1.28	0.73	2.478	5.49	36.5	4.9	4.6	28.7317	No
2072	NM-Nuaim	2	Male	22	187	119	116	134	89	No	No	No	No	No	No	No	No	Yes	No	No	No					3.4	5.12	1.06	1.97	3.136	5.27	34.1	4	9	34.0301	No
2073	NM-Nuaim	2	Male	22	185	103	109	122	70	No	No	No	No	No	No	No	No	No	No	No	No					2.96	3.79	0.93	1.31	2.598	5.36	35.08	4.1	6.7	30.095	No
2074	NM-Nuaim	2	Male	22	175	94	109	125	85	No	No	No	No	No	No	No	No	No	No	No	No					1.6	5.94	1.49	1.36	4.178	4.84	29.4	4.3	9.1	30.6939	No
2075	NM-Nuaim	2	Male	50	170	80	110	120	70	No	No	No	No	No	No	No	No	No	No	No	No					1.35	4.64	1	1.48	3.63	6.25	44.81	4	10.6	27.6817	No
2076	NM-Nuaim	2	Male	21	177	138	139	130	90	No	No	No	No	No	No	No	No	No	No	No	No					#NULL!	4.95	1.36	0.85	3.42	4.79	28.85	4.5	5.5	44.0486	No
2081	NM-Nuaim	2	Male	37	167	114	123	135	90	No	No	No	No	No	No	No	No	No	No	No	No					0.84	4.55	1.62	0.58	2.814	4.84	29.4	4.7	6.1	40.8763	No
2082	NM-Nuaim	2	Male	22	169	59	88	120	85	No	No	No	No	No	No	No	No	No	No	No	No					1.59	4.32	1.37	0.69	2.812	4.82	29.18	3.9	5.6	20.6575	No
2083	NM-Nuaim	2	Male	22	181	90	94	115	60	No	No	No	No	No	No	No	No	No	No	No	No					0.74	3.35	1.26	0.6	1.97	5.16	32.9	4.2	4.7	27.4717	No
2084	NM-Nuaim	2	Male	25	172	74	96	110	70	No	No	No	No	No	No	No	No	No	No	No	No					1.53	4.79	1.14	1.23	3.404	4.99	31.04	3.6	6	25.0135	No
2085	NM-Nuaim	2	Male	22	175	66	84	135	85	No	No	No	No	No	No	No	No	No	No	No	No					0.54	4.51	1.41	0.62	2.976	5.18	33.11	4.2	4.7	21.551	No
2086	NM-Nuaim	2	Male	44	169	81	107	130	90	No	No	No	No	No	No	No	No	No	No	No	No					1.62	5.32	0.89	1.74	4.082	5.32	34.64	4.7	5.3	28.3604	No
2087	NM-Nuaim	2	Male	22	168	52	76	90	60	No	No	No	No	No	No	No	No	No	No	No	No					0.38	4.85	1.45	0.71	3.258	4.83	29.29	4.1	8.3	18.424	No
2088	NM-Nuaim	2	Male	22	181	74	81	100	60	No	No	No	No	No	No	No	No	No	No	No	No					3.16	3.81	1.27	0.66	2.408	4.89	29.95	4.4	6.6	22.5878	No
2091	NM-Nuaim	2	Male	31	163	98	113	125	90	No	No	No	No	No	No	No	No	No	No	No	No					1.43	5.92	1.42	1.06	4.288	5.3	34.43	4.4	5.1	36.8851	No
2092	NM-Nuaim	2	Male	25	171	122	129	115	85	No	No	No	No	No	No	No	No	No	No	No	No					3.85	5.94	1.42	1.15	4.29	4.76	28.52	4.7	7.1	41.7222	No
2093	NM-Nuaim	2	Male	29	169	142	139	160	100	No	No	No	No	No	No	No	No	No	No	No	No					7.77	5.96	1.38	2.58	4.064	5.28	34.21	6.1	9	49.7181	No
2094	NM-Nuaim	2	Male	22	171	79	93	110	80	No	No	No	No	No	No	No	No	No	No	No	No					0.71	4.96	1.27	0.67	3.556	5.27	34.1	4.2	7.9	27.0169	No
2095	NM-Nuaim	2	Male	22	175	86	97	120	70	No	No	No	No	No	No	No	No	No	No	No	No					1.47	4.03	1.03	0.67	2.866	5.34	34.86	4.5	7.2	28.0816	No
2096	NM-Nuaim	2	Male	34	172	79	102	100	75	No	No	No	No	No	No	No	No	No	No	No	No					1.41	3.92	1.07	0.93	2.664	5.42	35.74	3.3	5.3	26.7036	No
2097	NM-Nuaim	2	Male	22	174	79	94	110	80	No	No	No	No	No	No	No	No	No	No	No	No					0.81	3.62	1.35	0.48	2.174	5.33	34.75	3.9	3.7	26.0933	No
2101	NM-Nuaim	2	Female	38	150	70	81	110	70	No	No	No	No	No	No	No	No	No	No	No	No					9.01	5.64	1.32	1.05	4.11	5.68	38.58	4.9	9	31.1111	No
2102	NM-Nuaim	2	Male	37	153	67	70	130	80	No	No	No	No	No	No	No	No	No	No	No	No					3.49	6.03	1.17	2.11	3.492	5.92	41.2	4.6	11.1	28.6215	No
2103	NM-Nuaim	2	Female	45	167	82	96	100	65	No	No	No	No	Yes	No	No	No	No	No	No	No	Elthroxi	Iron			0.62	5.2	1.58	0.82	3.932	5.19	33.22	4.8	6	29.4023	No
2104	NM-Nuaim	2	Female	33	167	70	#NULL!	160	76	Yes	Previous only	No	No	Yes	Previous only	No	No	No	No	Yes	Previous only					5.28	8.79	1.4	2.63	2.306	10.44	90.6	14.6	21.3	25.0995	No
2105	NM-Nuaim	2	Female	22	173	77	86	120	70	No	No	No	No	No	No	No	No	No	No	No	No					0.53	4.57	1.27	1.32	3.036	5.23	33.66	4.8	5.7	25.7276	No
2106	NM-Nuaim	2	Male	31	184	65	79	120	60	No	No	No	No	No	No	No	No	No	No	No	No					0.26	5.33	1.15	3.02	2.688	5.24	33.77	5.3	6.7	19.199	No
2107	NM-Nuaim	2	Female	24	166	53	66	100	50	No	No	No	No	No	No	No	No	No	No	No	No	Ventolin				0.33	4.8	1.76	0.57	3.056	5.21	33.44	3.9	5.4	19.2336	No
2202	ZA-zahraa	2	Female	64	168	72	94	130	65	No	No	Yes	Previous only	Yes	Previous only	No	No	No	No	No	No	Symbicor	Nexium			3.35	7.76	1.19	2.79	2.988	5.8	39.89	5.3	10.4	25.5102	No
2203	ZA-zahraa	2	Female	38	158	54	71	105	56	No	No	No	No	Yes	No	No	No	No	No	No	No					1.17	5.1	1.42	1.36	3.408	4.99	31.04	4.4	4.5	21.6311	No
2204	ZA-zahraa	2	Female	53	159	70	87	130	75	No	No	No	No	No	No	No	No	No	No	No	No					1.44	4.89	1.73	1.23	2.514	5.47	36.28	6.3	6.5	27.6888	No
2205	ZA-zahraa	2	Female	71	164	67	88	120	80	Yes	Yes	No	No	Yes	Yes	No	No	No	No	No	No	Simvstat	Atacand			0.24	5.63	1.54	1.15	5.16	5.96	41.64	5	10.4	24.9108	yes
2206	ZA-zahraa	2	Male	39	173	77	103	110	80	No	No	No	No	No	No	No	No	No	No	No	No					2.19	6.15	1.17	4.03	1.974	5.44	35.96	4	4.6	25.7276	No
2207	ZA-zahraa	2	Male	48	165	77	109	110	60	No	No	No	No	No	No	No	No	No	No	No	No					0.78	4.58	0.97	1.69	3.288	5.5	36.61	4.2	10.1	28.2828	No
2208	ZA-zahraa	2	Female	31	155	59	88	100	75	No	No	No	No	No	No	No	No	No	No	No	No					1.54	5.45	1.48	1.05	2.11	5.16	32.9	4.3	5.9	24.5578	No
2209	ZA-zahraa	2	Male	30	163	77	98	110	60	No	No	No	No	No	No	No	No	No	No	No	No					4.09	5.77	1.19	2.31	3.972	6.58	48.42	7.8	11.8	28.9811	No
2210	ZA-zahraa	2	Female	40	157	72	108	115	80	Yes	Yes	No	No	No	No	No	No	No	No	No	No	Cardix				1.89	4.89	1.31	2.11	3.158	5.25	33.88	4.9	9.2	29.2101	yes
2211	ZA-zahraa	2	Female	36	171	117	105	109	75	No	No	No	No	No	No	No	No	No	No	No	No					7.95	4.83	1.15	3.02	2.524	5.38	35.3	5	8.7	40.0123	No
2212	ZA-zahraa	2	Female	65	167	113	122	121	57	Yes	Yes	No	No	Yes	No	No	No	No	No	No	No	Zinopril	Amlocard			14.19	3.7	1.15	0.88	2.11	5.35	34.97	6.2	6.7	40.5178	yes
2213	ZA-zahraa	2	Female	69	160	78	90	115	67	No	No	No	No	No	No	No	No	No	No	No	No					2.16	4.75	1.85	0.67	3.278	5.52	36.83	6.5	6.7	30.4688	No
2214	ZA-zahraa	2	Female	72	156	78	107	127	68	No	No	No	No	No	No	No	No	No	No	No	No					#NULL!	3.99	1.35	1.06	2.428	5.54	37.05	5.4	6.6	32.0513	No
2215	ZA-zahraa	2	Male	52	169	88	103	122	63	Yes	Yes	No	No	No	No	No	No	No	No	No	No	Amlocard				3.17	5.19	1.24	2.1	4.858	5.16	32.9	8.8	10.2	30.8112	yes
2216	ZA-zahraa	2	Male	38	159	79	105	113	81	No	No	No	No	No	No	No	No	No	No	No	No					1.4	6.65	1.24	3.56	4.698	6.26	44.92	4.2	4.6	31.2488	No
2217	ZA-zahraa	2	Male	40	168	69	95	114	58	No	No	No	No	No	No	No	No	No	No	No	No					0.86	5.7	1.23	2.71	2.186	5.86	40.55	4.8	7.8	24.4473	No
2218	ZA-zahraa	2	Male	65	154	85	113	177	84	Yes	No	Yes	No	No	No	No	No	Yes	No	No	No					3.59	4.57	0.89	3.32	2.672	5.13	32.57	4.8	8.2	35.8408	No
2221	ZA-zahraa	2	Male	40	170	96	107	140	84	Yes	Yes	No	No	No	No	No	No	No	No	No	No					2.96	3.9	1.04	1.92	2.946	5.62	37.92	6.3	9.1	33.218	yes
2222	ZA-zahraa	2	Male	25	179	107	109	122	80	No	No	No	No	No	No	No	No	No	No	No	No					7.14	4.36	1.41	1.52	2.646	4.91	30.16	4	8	33.3947	No
2223	ZA-zahraa	2	Male	33	173	76	97	120	80	No	No	No	No	No	No	No	No	No	No	No	No					0.79	6.26	0.92	2.22	4.896	4.81	29.07	4.7	7.8	25.3934	No
2224	ZA-zahraa	2	Male	25	166	71	85	130	80	No	No	No	No	No	No	No	No	No	No	No	No					1.12	5	1.02	2.73	3.434	4.81	29.07	3	4.6	25.7657	No
2225	ZA-zahraa	2	Male	26	180	85	90	110	70	No	No	No	No	No	No	No	No	No	No	No	No					0.36	5.42	0.84	10.57	2.466	4.78	28.74	3.4	5.7	26.2346	No
2226	ZA-zahraa	2	Male	28	177	52	70	100	70	No	No	No	No	No	No	No	No	No	No	No	No					0.09	4.31	1.52	1.17	2.556	5.42	35.74	4	4.4	16.598	No
2227	ZA-zahraa	2	Male	29	186	73	90	110	70	No	No	No	No	No	No	No	No	No	No	No	No					1.13	4.73	1.2	1.08	3.314	4.75	28.42	4	6.1	21.1007	No
2231	ZA-zahraa	2	Female	36	150	50	73	100	58	No	No	No	No	No	No	No	No	No	No	No	No					0.29	3.62	1.32	0.49	2.202	5.43	35.85	3.8	4.5	22.2222	No
2232	ZA-zahraa	2	Female	37	156	55	78	96	64	No	No	No	No	No	No	No	No	No	No	No	No					1.43	3.77	1.42	0.9	2.17	5.32	34.64	3.3	5.9	22.6003	No
2233	ZA-zahraa	2	Male	30	165	55	70	125	78	No	No	No	No	No	No	No	No	No	No	No	No					#NULL!	3.62	0.88	1.19	2.862	5.17	33.01	4.3	4.4	20.202	No
2241	ZA-zahraa	2	Male	49	148	81	112	135	80	No	No	No	No	No	No	Yes	No	No	No	No	No					1.26	4.44	1.11	1.07	3.116	5.45	36.07	3.6	3.8	36.9795	No
2242	ZA-zahraa	2	Male	35	148	53	77	110	65	No	No	No	No	No	No	No	No	No	No	No	No					13.04	5.49	0.88	2.9	4.03	5.33	34.75	3.6	8.6	24.1965	No
2243	ZA-zahraa	2	Female	30	148	53	79	110	80	No	No	No	No	No	No	No	No	No	No	No	No					2.42	5.76	1.12	1.65	3.732	8.44	68.74	3.7	12.5	24.1965	No
2251	ZA-zahraa	2	Male	29	162	70	71	119	70	No	No	No	No	No	No	No	No	No	No	No	No					0.4	5.06	1.13	0.9	3.75	5.06	31.8	3.5	4.8	26.6728	No
2252	ZA-zahraa	2	Female	37	164	78	80	130	80	No	No	No	No	No	No	No	No	No	No	No	No					0.91	4.29	1.07	2.03	2.728	4.98	30.93	3.8	4.5	29.0006	No
2253	ZA-zahraa	2	Male	39	158	75	97	145	66	No	No	No	No	No	No	No	No	No	No	No	No					3.79	4.24	1.08	0.83	2.994	4.99	31.04	3	4.1	30.0433	No
2254	ZA-zahraa	2	Male	38	170	108	105	126	58	No	No	No	No	No	No	No	No	No	No	No	No					15.15	5.89	0.68	6.69	2.77	5.29	34.32	5.4	5.8	37.3702	No
2255	ZA-zahraa	2	Male	51	186	93	103	116	62	No	No	No	No	No	No	No	No	No	No	No	No					1.2	4.73	1.02	2.88	3.118	5.35	34.97	3.6	5.6	26.8817	No
2256	ZA-zahraa	2	Male	25	170	130	131	127	75	No	No	No	No	No	No	No	No	No	No	No	No					13.31	6.23	1.24	1.62	2.278	5.67	38.47	5.6	10.6	44.9827	No
2257	ZA-zahraa	2	Male	30	164	78	97	134	85	No	No	No	No	No	No	No	No	No	No	No	No					1.06	5.57	1.32	0.96	4.536	5.63	38.03	4.5	7.5	29.0006	No
2258	ZA-zahraa	2	Male	28	171	62	78	118	71	No	No	No	No	No	No	No	No	No	No	No	No					0.33	5.36	1.31	2.32	4.214	5.81	40	4.6	5.7	21.2031	No
2259	ZA-zahraa	2	Male	29	178	65	78	126	79	No	No	No	No	No	No	No	No	No	No	No	No					0.91	5.4	1.24	1.54	4.556	4.91	30.16	4.4	6.7	20.5151	No
2261	ZA-zahraa	2	Female	37	166	78	77	120	80	No	No	No	No	No	No	No	No	No	No	No	No					0.48	4.11	1.14	2.54	3.384	4.69	27.76	3.3	8	28.306	No
2262	ZA-zahraa	2	Female	30	170	65	72	110	75	No	No	No	No	No	No	No	No	No	No	No	No					0.84	5.35	1.41	0.97	2.832	5.32	34.64	3.2	3.3	22.4913	No
2271	ZA-zahraa	2	Female	35	162	87	89	120	90	No	No	No	No	Yes	Previous only	No	No	No	No	No	No					2.39	5.02	1.56	1.16	2.104	5.05	31.69	3.9	7.1	33.1504	No
2272	ZA-zahraa	2	Female	27	157	83	101	121	90	No	No	No	No	No	No	No	No	No	No	No	No					1.2	6.25	1.41	1.32	4.654	5.23	33.66	4.4	7.2	33.6728	No
2273	ZA-zahraa	2	Female	29	160	52	75	124	85	No	No	No	No	No	No	No	No	No	No	No	No					0.1	4.37	1.54	0.61	2.708	4.77	28.63	4	5.3	20.3125	No
2274	ZA-zahraa	2	Female	27	162	55	71	110	73	No	No	No	No	No	No	No	No	No	No	No	No					0.94	5.77	1.3	1.2	3.07	4.76	28.52	4.1	5.8	20.9572	No
2275	ZA-zahraa	2	Female	61	175	76	103	130	100	No	No	No	No	No	No	No	No	No	No	No	No					0.7	7.96	1.33	2.52	2.914	5.31	34.54	4.4	7.5	24.8163	No
2276	ZA-zahraa	2	Female	55	170	97	103	120	90	No	No	No	No	No	No	No	No	No	No	No	No					1.81	5.48	1.21	1.96	3.878	5.49	36.5	4.5	7	33.564	No
2281	ZA-zahraa	2	Male	49	175	100	111	170	95	No	No	No	No	No	No	No	No	No	No	No	No					5.95	4.87	0.98	2.94	3.302	6.64	49.07	6.3	9.7	32.6531	No
2282	ZA-zahraa	2	Female	37	167	87	101	110	75	No	No	No	No	No	No	No	No	No	No	No	No					3.29	3.88	0.99	0.8	2.73	5.19	33.22	4.6	4.9	31.1951	No
2283	ZA-zahraa	2	Male	50	167	95	109	130	90	No	No	No	No	No	No	No	No	No	No	No	No					0.48	3.44	1.02	0.91	3.014	5.05	31.69	3.6	7.4	34.0636	No
2284	ZA-zahraa	2	Male	45	163	64	94	120	85	No	No	No	No	No	No	No	No	No	No	No	No					1.73	4.42	0.92	3.7	2.76	5.03	31.48	4.2	5.9	24.0882	No
2285	ZA-zahraa	2	Male	42	165	80	100	115	75	No	No	No	No	No	No	No	No	No	No	No	No					1.16	4.3	1.09	2.24	2.762	4.93	30.38	4.6	5.8	29.3848	No
2286	ZA-zahraa	2	Male	32	172	74	94	110	80	No	No	No	No	No	No	No	No	No	No	No	No					1.17	4.23	1.43	0.61	2.678	5.74	39.24	3.5	3.9	25.0135	No
2287	ZA-zahraa	2	Male	42	177	99	108	130	80	No	No	No	No	No	No	No	No	No	No	No	No					1.29	5.03	0.93	2.02	3.696	5.89	40.87	7.3	7.5	31.6001	No
2288	ZA-zahraa	2	Male	28	176	72	81	130	70	No	No	No	No	No	No	No	No	No	No	No	No					0.55	4.31	1.24	1.64	2.742	5.42	35.74	4	5.4	23.2438	No
2289	ZA-zahraa	2	Male	32	163	69	100	120	80	No	No	No	No	No	No	No	No	No	No	No	No					2.59	5.54	1.17	1.84	4.002	5.17	33.01	3.8	4.6	25.9701	No
2290	ZA-zahraa	2	Male	26	165	63	82	110	70	No	No	No	No	No	No	No	No	No	No	No	No					3.59	4.07	0.93	1.7	2.8	5.87	40.66	5	5.7	23.1405	No
2401	AMJ-Prince Majed	2	Female	63	161	86	100	135	82	No	No	Yes	No	Yes	No	No	No	No	No	No	No	Vitamin				0.67	6.92	1.64	1.36	5.008	5.53	36.94	4.2	6.4	33.1777	No
2402	AMJ-Prince Majed	2	Female	27	161	84	89	120	90	No	No	No	No	No	No	Yes	Yes	No	No	No	No	Thyroxin				#NULL!	5.53	1.59	0.99	3.742	5.26	33.99	3.9	8.9	32.4062	No
2403	AMJ-Prince Majed	2	Male	63	170	86	92	125	95	No	No	No	No	No	No	No	No	No	No	No	No					0.71	6.16	1.39	1.22	2.502	5.92	41.2	4.3	9.5	29.7578	No
2404	AMJ-Prince Majed	2	Female	20	163	48	63	122	68	No	No	No	No	No	No	No	No	No	No	No	No					0.15	3.81	1.83	0.47	3.642	4.72	28.09	4.2	6.6	18.0662	No
2405	AMJ-Prince Majed	2	Female	48	162	71	81	120	60	No	No	No	No	No	No	No	No	No	No	No	No					2.64	4.63	1.97	0.61	2.538	4.98	30.93	4	6.2	27.0538	No
2406	AMJ-Prince Majed	2	Male	55	177	87	95	120	70	No	No	Yes	Yes	Yes	Previous only	No	No	No	No	No	No	Aspirin	Fenofibr			#NULL!	#NULL!	#NULL!	#NULL!	#NULL!	5.29	34.32	4.3	10.9	27.7698	No
2407	AMJ-Prince Majed	2	Male	29	176	75	79	132	70	No	No	No	No	No	No	No	No	No	No	No	No					0.41	4	1.49	0.84	2.342	5.11	32.35	4.8	4.8	24.2123	No
2408	AMJ-Prince Majed	2	Male	35	183	126	124	150	100	Yes	Yes	Yes	No	No	No	No	No	No	No	No	No	Amlor				9.78	4.89	1.11	1.86	3.408	5.42	35.74	4.8	9.3	37.6243	yes
2409	AMJ-Prince Majed	2	Male	31	175	67	92	135	80	No	No	No	No	No	No	No	No	No	No	No	No					0.64	6.5	1.23	1.47	4.976	4.77	28.63	5	8.1	21.8776	No
2410	AMJ-Prince Majed	2	Male	29	173	72	90	127	90	No	No	No	No	No	No	No	No	No	No	No	No					1.09	5.1	1.08	1.68	3.684	5.11	32.35	4.3	5.6	24.0569	No
2411	AMJ-Prince Majed	2	Male	30	170	69	88	130	90	No	No	No	No	No	No	No	No	No	No	No	No					1.19	5.26	1.51	1.03	3.544	4.18	22.19	5	5.3	23.8754	No
2412	AMJ-Prince Majed	2	Male	36	160	43	66	125	70	No	No	No	No	No	No	No	No	No	No	No	No					0.31	6.23	1.16	2.21	2.716	5.32	34.64	4.9	6.9	16.7969	No
2413	AMJ-Prince Majed	2	Male	33	168	86	102	140	100	Yes	No	Yes	Yes	No	No	No	No	No	No	No	No					3.71	5.72	1.51	1.19	3.972	5.27	34.1	3.6	5.6	30.4705	No
2414	AMJ-Prince Majed	2	Male	67	173	86	111	130	90	No	Yes	Yes	Yes	Yes	Yes	No	No	No	No	No	No	???? ???	???? ???	???? ???	???????	7.99	5.26	1.01	1.37	3.976	6.13	43.5	4.7	9.2	28.7347	yes
2415	AMJ-Prince Majed	2	Male	28	170	165	148	150	80	No	No	Yes	Yes	No	No	No	No	Yes	No	Yes	Yes					17.87	3.8	0.89	1.81	2.946	5.97	41.75	5.7	7.9	57.0934	No
2416	AMJ-Prince Majed	2	Male	21	168	106	103	120	90	No	No	No	No	No	No	No	No	No	No	No	No					#NULL!	4.21	0.96	1.48	2.954	4.71	27.98	4.4	4.7	37.5567	No
2417	AMJ-Prince Majed	2	Male	43	175	87	102	125	90	No	No	No	No	No	No	No	No	No	No	No	No					1.35	5.21	1.19	1.93	2.682	5.71	38.91	5.3	10.3	28.4082	No
2418	AMJ-Prince Majed	2	Male	30	173	79	104	122	70	No	No	Yes	Yes	No	No	No	No	No	No	No	No					4.73	5.19	1.05	1.5	4.916	5.51	36.72	4.6	8.1	26.3958	No
2420	AMJ-Prince Majed	2	Male	27	178	80	92	122	60	No	No	No	No	No	No	No	No	No	No	No	No					0.81	4.08	1.25	0.64	2.702	5.22	33.55	2.5	4.1	25.2493	No
2421	AMJ-Prince Majed	2	Female	23	160	64	80	90	70	No	No	No	No	No	No	No	No	No	No	No	No					11.02	5.07	1.36	0.55	3.6	5.08	32.02	3.7	3.8	25	No
2422	AMJ-Prince Majed	2	Male	32	170	72	104	130	60	No	No	No	No	No	No	No	No	No	No	No	No					2.37	5.59	1.38	1.08	3.994	5.22	33.55	3.2	6.1	24.9135	No
2427	AMJ-Prince Majed	2	Male	38	166	59	85	120	70	No	No	No	No	No	No	No	No	No	No	No	No					1.6	4.26	1.22	0.74	2.892	5.2	33.33	3.8	5.6	21.4109	No
2428	AMJ-Prince Majed	2	Male	48	145	89	90	120	80	Yes	Yes	No	No	Yes	Yes	No	No	Yes	Yes	Yes	Yes					#NULL!	4.11	1.1	1.38	3.01	8.87	73.44	16.2	21.8	42.3306	yes
2429	AMJ-Prince Majed	2	Male	69	168	69	70	140	70	Yes	No	No	No	No	No	No	No	Yes	No	Yes	No					5.21	4.08	0.96	1.13	2.968	4.94	30.49	5.5	9.3	24.4473	No
2430	AMJ-Prince Majed	2	Male	26	175	42	73	115	65	No	No	No	No	No	No	No	No	No	No	No	No					5.06	3.61	1.6	0.58	2.276	#NULL!	#NULL!	4.3	#NULL!	13.7143	No
2431	AMJ-Prince Majed	2	Male	34	174	86	101	170	90	No	No	No	No	No	No	No	No	No	No	No	No					1.57	4.58	0.9	2.5	3.184	#NULL!	#NULL!	4.5	#NULL!	28.4053	No
2432	AMJ-Prince Majed	2	Male	25	169	53	80	120	80	No	No	No	No	No	No	No	No	Yes	Yes	Yes	Previous only					0.16	4.96	1.41	1.19	3.312	#NULL!	#NULL!	3.2	4.6	18.5568	No
2433	AMJ-Prince Majed	2	Male	45	174	71	98	120	80	No	No	No	No	No	No	No	No	No	No	No	No					0.46	4.63	1.24	1.14	3.162	5.66	38.36	4.8	5.5	23.4509	No
2434	AMJ-Prince Majed	2	Female	24	165	56	80	120	75	No	No	No	No	No	No	No	No	No	No	No	No					1.21	6.22	1.6	1.3	4.36	5.34	34.86	3.9	6.7	20.5693	No
2435	AMJ-Prince Majed	2	Male	32	169	75	90	170	75	No	No	No	No	No	No	No	No	No	No	No	No					0.23	4.77	1.3	3.64	2.742	#NULL!	#NULL!	3.4	#NULL!	26.2596	No
2436	AMJ-Prince Majed	2	Male	28	169	68	85	110	90	No	No	No	No	No	No	No	No	No	No	No	No					1.04	5.6	1.51	1.13	3.864	5.05	31.69	4.7	5.1	23.8087	No
2437	AMJ-Prince Majed	2	Male	34	178	71	89	110	60	No	No	No	No	No	No	No	No	No	No	No	No					1.58	4.06	1.06	1.33	2.734	4.71	27.98	4.3	7.8	22.4088	No
2440	AMJ-Prince Majed	2	Male	29	162	84	80	120	70	No	No	No	No	No	No	No	No	No	No	No	No					14.86	4.39	1.13	0.85	3.09	5.14	32.68	5	7.1	32.0073	No
2441	AMJ-Prince Majed	2	Male	26	174	86	97	110	80	No	No	No	No	No	No	No	No	No	No	No	No					1.05	5.05	1.38	2.39	3.192	4.28	23.28	4.6	5.1	28.4053	No
2442	AMJ-Prince Majed	2	Male	52	168	61	95	120	80	No	No	No	No	No	No	No	No	No	No	No	No					5.72	7.3	1.31	2.78	5.434	5.58	37.49	3.8	4.8	21.6128	No
2443	AMJ-Prince Majed	2	Male	37	176	70	93	110	80	No	No	No	No	No	No	No	No	No	No	No	No					0.61	4.06	1.02	1.59	2.722	5.39	35.41	4	7.9	22.5981	No
2444	AMJ-Prince Majed	2	Male	43	165	72	95	130	80	No	No	No	No	No	No	No	No	No	No	No	No					3.49	4.97	0.86	2.23	3.664	5.61	37.81	6	6.3	26.4463	No
2460	AMJ-Prince Majed	2	Male	26	174	87	97	120	75	No	No	No	No	No	No	No	No	No	No	No	No					0.8	5.42	1.41	0.8	3.85	4.21	22.51	4.4	4.4	28.7356	No
2461	AMJ-Prince Majed	2	Male	55	175	60	90	160	80	No	No	No	No	No	No	No	No	No	No	No	No					14.57	4.21	1.1	1.01	2.908	6.12	43.39	5.8	10.7	19.5918	No
2462	AMJ-Prince Majed	2	Male	26	181	78	97	120	80	No	No	No	No	No	No	No	No	No	No	No	No					0.65	5.09	1.39	1.04	3.492	5.54	37.05	4	5.5	23.8088	No
2464	AMJ-Prince Majed	2	Male	18	168	83	112	140	60	No	No	No	No	No	No	No	No	No	No	No	No					0.33	3.91	1.08	0.81	2.668	4.88	29.84	4.6	5.3	29.4076	No
2465	AMJ-Prince Majed	2	Male	18	168	50	70	105	65	No	No	No	No	No	No	No	No	No	No	No	No					2.17	4.89	1.27	1.53	3.314	4.95	30.6	3.5	4.2	17.7154	No
2466	AMJ-Prince Majed	2	Male	71	170	72	94	110	70	Yes	No	No	No	Yes	Yes	Yes	Yes	Yes	Yes	Yes	No	???? ???	????? ??	???? ???		2.56	5.51	1.31	1.29	3.942	6.44	46.89	12.7	14.2	24.9135	No
2467	AMJ-Prince Majed	2	Male	35	168	76	98	130	95	No	No	No	No	No	No	No	No	No	No	No	No					2.59	5.68	0.88	2.77	4.246	4.31	23.61	3.9	8.8	26.9274	No
2468	AMJ-Prince Majed	2	Male	35	167	78	99	130	90	No	No	No	No	No	No	No	No	No	No	No	No					1.38	6.66	1.3	2.95	4.77	5.41	35.63	4.9	7.7	27.968	No
2469	AMJ-Prince Majed	2	Male	41	175	77	101	130	60	No	No	No	No	No	No	No	No	No	No	No	No					0.77	4.47	0.98	2.37	3.016	5.94	41.42	5.3	10.3	25.1429	No
2470	AMJ-Prince Majed	2	Male	25	170	57	86	130	90	No	No	No	No	No	No	No	No	No	No	No	No					0.36	4.39	1.11	1.63	2.954	5.16	32.9	4.7	7.2	19.7232	No
2503	AMJ-Prince Majed	2	Male	52	165	79	#NULL!	120	80	No	No	No	No	No	No	No	No	No	No	No	No					1.9	5.32	1.54	1.22	3.536	5.33	34.75	4.8	7.5	29.0174	No
2506	AMJ-Prince Majed	2	Female	53	150	87	116	125	90	No	No	Yes	Yes	Yes	Yes	No	No	Yes	Yes	No	No	Anti dep				#NULL!	5.9	1.44	0.84	4.292	5.26	33.99	4.4	4.9	38.6667	No
2507	AMJ-Prince Majed	2	Male	65	165	67	96	122	65	No	No	No	No	No	No	No	No	No	No	No	No					0.58	7.18	1.42	1.87	5.386	5.22	33.55	4.7	6.2	24.6097	No
2508	AMJ-Prince Majed	2	Male	20	170	45	89	122	70	No	No	No	No	No	No	No	No	No	No	No	No					0.2	3.98	1.1	0.73	2.734	4.45	25.14	4.7	5.9	15.5709	No
2510	AMJ-Prince Majed	2	Male	38	170	83	98	122	60	Yes	No	Yes	No	Yes	No	No	No	No	No	No	No					1.08	3.96	1.23	1.57	2.416	5.36	35.08	5.7	6.4	28.7197	No
2511	AMJ-Prince Majed	2	Male	28	168	75	91	130	90	No	No	No	No	No	No	No	No	No	No	No	No					2.04	4.25	1	1.82	2.886	5.15	32.79	5	6.9	26.5731	No
2512	AMJ-Prince Majed	2	Male	30	171	85	95	120	80	Yes	No	No	No	No	No	No	No	Yes	No	Yes	No					1.78	8.25	0.95	10.58	5.184	5.22	33.55	5.3	5.4	29.0688	No
2520	AMJ-Prince Majed	2	Female	40	159	70	89	120	80	No	No	Yes	Yes	Yes	Yes	Yes	Yes	No	No	No	No					#NULL!	#NULL!	#NULL!	#NULL!	#NULL!	4.52	25.9	#NULL!	6.9	27.6888	No
2521	AMJ-Prince Majed	2	Male	34	180	63	#NULL!	125	88	No	No	No	No	No	No	No	No	No	No	No	No					1.4	6.46	0.95	2.89	4.932	5.46	36.17	4.5	5.1	19.4444	No
2522	AMJ-Prince Majed	2	Female	26	170	65	#NULL!	110	70	No	No	Yes	Yes	Yes	Yes	No	No	No	No	No	No					5.72	6.61	1.6	1.4	4.73	5.36	35.08	4.9	5.7	22.4913	No
2523	AMJ-Prince Majed	2	Female	24	159	74	99	122	85	No	No	No	No	No	No	No	No	No	No	No	No					2.01	4.86	1.3	0.86	3.388	5.24	33.77	4.8	5.6	29.271	No
2524	AMJ-Prince Majed	2	Male	21	168	65	85	120	75	No	No	No	No	No	No	No	No	No	No	No	No					5.9	5.19	1.01	1.02	3.976	5.14	32.68	4.9	5.7	23.03	No
2525	AMJ-Prince Majed	2	Female	47	156	75	101	140	80	Yes	Yes	Yes	Yes	No	No	Yes	Yes	No	No	No	No	Thiroxin				8.94	5.47	1.59	0.76	3.728	5.12	32.46	4.2	6.1	30.8185	yes
2560	AMJ-Prince Majed	2	Male	27	175	84	92	120	80	No	No	No	No	No	No	No	No	No	No	No	No					#NULL!	#NULL!	#NULL!	#NULL!	#NULL!	#NULL!	#NULL!	#NULL!	#NULL!	27.4286	No
2565	AMJ-Prince Majed	2	Male	57	180	89	101	115	80	No	No	No	No	No	No	No	No	No	No	No	No					2.37	6.36	1.36	1.68	4.664	5.61	37.81	5.3	6.6	27.4691	No
2566	AMJ-Prince Majed	2	Male	30	172	95	102	120	80	No	No	No	No	No	No	No	No	No	No	No	No					1.16	7.73	1.17	2.16	6.128	5.79	39.78	6.4	6.8	32.112	No
2567	AMJ-Prince Majed	2	Male	28	170	72	94	110	70	No	No	No	No	No	No	No	No	No	No	No	No					0.69	4.2	1.25	1.64	2.622	5.27	34.1	5.9	7.6	24.9135	No
2568	AMJ-Prince Majed	2	Male	28	170	89	108	130	90	No	No	No	No	No	No	No	No	No	No	No	No					2.27	4.16	0.86	1.29	3.042	5.77	39.56	6.1	7.2	30.7958	No
2569	AMJ-Prince Majed	2	Male	27	170	75	101	135	70	No	No	No	No	No	No	No	No	No	No	No	No					3.97	5.46	0.94	1.77	4.166	5.35	34.97	5.7	7.2	25.9516	No
2570	AMJ-Prince Majed	2	Male	37	167	62	77	90	60	No	No	No	No	No	No	No	No	No	No	No	No					1.81	5.05	1.27	1.1	3.56	5.44	35.96	4.7	3.7	22.231	No
2571	AMJ-Prince Majed	2	Male	39	169	65	83	100	70	No	No	No	No	No	No	No	No	No	No	No	No					1.48	6.46	1.13	2.24	4.882	5.01	31.26	4.4	7.9	22.7583	No
2572	AMJ-Prince Majed	2	Male	26	169	72	95	120	80	No	No	No	No	No	No	No	No	No	No	No	No					1.33	5.05	1.36	1.01	3.488	5.29	34.32	3.9	4.9	25.2092	No
2573	AMJ-Prince Majed	2	Male	34	173	84	97	130	100	Yes	No	No	No	No	No	No	No	Yes	No	No	No					0.33	4.24	0.93	3.18	2.674	#NULL!	#NULL!	5	#NULL!	28.0664	No
2574	AMJ-Prince Majed	2	Male	54	165	78	98	110	80	No	No	No	No	No	No	No	No	No	No	No	No					2.44	5.34	1.01	1.52	4.026	5.34	34.86	4.8	9.2	28.6501	No
2575	AMJ-Prince Majed	2	Male	32	170	99	113	120	70	No	No	No	No	No	No	No	No	No	No	No	No					5.26	5.01	1.36	1.96	3.258	5.74	39.24	4.5	5.2	34.2561	No
2576	AMJ-Prince Majed	2	Male	42	177	112	112	120	80	No	No	Yes	Yes	No	No	No	No	No	No	No	No					5.92	4.96	1.28	2.34	3.212	5.7	38.8	7	7.7	35.7496	No
2577	AMJ-Prince Majed	2	Male	28	177	72	85	110	90	No	No	No	No	No	No	No	No	No	No	No	No					1.55	4.62	1.32	1.7	2.96	4.63	27.1	4.3	7.2	22.9819	No
2578	AMJ-Prince Majed	2	Male	40	176	81	94	110	70	No	No	No	No	No	No	No	No	Yes	No	Yes	No					1.7	5.52	0.89	1.48	4.334	5.56	37.27	5.3	8.8	26.1493	No
2579	AMJ-Prince Majed	2	Male	34	168	73	89	110	70	No	No	No	No	No	No	No	No	No	No	No	No					4.56	3.7	1.45	0.57	2.136	5.4	35.52	5.8	5.9	25.8645	No
2580	AMJ-Prince Majed	2	Male	18	178	63	80	110	80	No	No	No	No	No	No	No	No	No	No	No	No					9.76	2.67	0.94	0.9	1.55	4.4	24.59	4.8	5.6	19.8839	No
2601	MF-Madaen Fahad	2	Female	21	155	57	82	110	60	No	No	No	No	No	No	No	No	No	No	No	No					2.13	4.57	1.3	0.54	3.162	4.84	29.4	4	4.3	23.7253	No
2602	MF-Madaen Fahad	2	Female	23	148	41	#NULL!	102	70	No	No	No	No	No	No	No	No	No	No	No	No					0.24	4.28	1.46	0.6	3.102	5.05	31.69	3.9	4.1	18.718	No
2603	MF-Madaen Fahad	2	Female	21	159	153	135	119	99	No	No	Yes	No	No	No	No	No	No	No	No	No					#NULL!	4.57	1.23	0.87	3.166	4.75	28.42	4.7	5.4	60.5198	No
2604	MF-Madaen Fahad	2	Female	20	160	67	102	120	85	No	No	No	No	No	No	No	No	No	No	No	No	Marvelon				#NULL!	4.62	1.33	0.95	2.636	5.12	32.46	4.6	7.4	26.1719	No
2606	MF-Madaen Fahad	2	Female	41	157	84	97	100	80	No	No	No	No	No	No	Yes	No	No	No	No	No					#NULL!	5.68	1.3	1.76	5.41	4.66	27.43	4.3	6.8	34.0785	No
2607	MF-Madaen Fahad	2	Female	50	148	92	119	110	70	No	No	Yes	No	Yes	No	No	No	No	No	No	No					14.02	4.88	1.65	0.8	2.874	5.85	40.44	6.4	8.7	42.0015	No
2608	MF-Madaen Fahad	2	Female	19	154	58	83	110	70	No	No	No	No	No	No	No	No	No	No	No	No					3.06	4.11	1.2	0.6	1.926	5.01	31.26	4.3	7.1	24.4561	No
2609	MF-Madaen Fahad	2	Female	26	162	71	87	110	60	No	No	No	No	No	No	No	No	No	No	No	No	Genera				8.28	4.78	1.79	0.71	3.71	5.19	33.22	4.3	6.9	27.0538	No
2612	MF-Madaen Fahad	2	Male	27	175	84	100	130	80	No	No	No	No	No	No	No	No	No	No	No	No					1.56	4.91	1.23	0.92	2.48	4.53	26.01	4.3	7.6	27.4286	No
2613	MF-Madaen Fahad	2	Male	30	167	64	88	120	80	No	No	No	No	No	No	No	No	No	No	No	No					0.36	5.47	1.15	1.39	4.042	5.16	32.9	5	6.2	22.9481	No
2614	MF-Madaen Fahad	2	Male	57	160	70	104	120	80	No	No	No	No	No	No	No	No	No	No	No	No					0.91	4.32	1.33	1.1	2.77	5.28	34.21	4.2	4.3	27.3438	No
2615	MF-Madaen Fahad	2	Male	55	156	109	128	120	80	No	No	No	No	No	No	No	No	No	No	No	No					6.91	5.02	1.05	1.26	4.142	6.08	42.95	5.4	12	44.7896	No
2616	MF-Madaen Fahad	2	Male	31	165	68	83	120	80	No	No	No	No	No	No	No	No	No	No	No	No					0.9	3.08	1.05	0.62	3.07	4.34	23.93	4.9	7.6	24.977	No
2617	MF-Madaen Fahad	2	Male	29	167	68	100	140	90	No	No	No	No	No	No	No	No	No	No	No	No					2.83	5.97	1.1	3.85	4.1	5.45	36.07	5.4	5.9	24.3824	No
2618	MF-Madaen Fahad	2	Male	28	170	77	93	120	80	No	No	No	No	No	No	No	No	No	No	No	No					0.81	3.73	0.75	3.57	3.058	5.07	31.91	5.1	5.3	26.6436	No
2619	MF-Madaen Fahad	2	Male	33	164	71	100	150	105	No	No	No	No	No	No	No	No	No	No	No	No					#NULL!	4.15	1.23	0.92	2.482	5.22	33.55	4.8	5.5	26.398	No
2620	MF-Madaen Fahad	2	Male	32	178	113	122	130	90	No	No	No	No	No	No	No	No	No	No	No	No					3.8	4.22	1	0.93	2.14	4.8	28.96	4.4	7.1	35.6647	No
2621	MF-Madaen Fahad	2	Male	50	160	74	99	115	80	No	No	No	No	No	No	No	No	No	No	No	No					0.99	5	0.94	1.42	2.248	4.98	30.93	6.6	7.3	28.9062	No
2623	MF-Madaen Fahad	2	Male	20	170	99	117	135	85	No	No	No	No	No	No	No	No	No	No	No	No					5.98	6.17	1.14	2.19	4.592	5.16	32.9	4.3	6.4	34.2561	No
2624	MF-Madaen Fahad	2	Male	38	178	121	129	240	108	Yes	Yes	No	No	No	No	No	No	No	No	No	No					10.75	5.36	1.05	2.93	4.908	6.47	47.21	10.7	12.9	38.1896	yes
2625	MF-Madaen Fahad	2	Male	65	160	83	110	170	90	No	No	No	No	No	No	No	No	No	No	No	No					0.91	3.54	0.77	3.99	1.972	5.41	35.63	6.2	6.2	32.4219	No
2626	MF-Madaen Fahad	2	Male	26	165	84	88	120	85	No	No	No	No	No	No	No	No	No	No	No	No					0.25	4.23	0.96	1.49	2.972	5.04	31.58	5.1	5.5	30.854	No
2627	MF-Madaen Fahad	2	Male	48	178	112	113	110	80	No	No	No	No	No	No	No	No	No	No	No	No					0.76	6.02	1.26	1.84	3.586	5.71	38.91	6	12.3	35.3491	No
2628	MF-Madaen Fahad	2	Male	27	170	60	88	130	80	No	No	No	No	No	No	No	No	No	No	No	No					4.86	5.15	1.3	0.73	2.764	5.29	34.32	5.4	5.7	20.7612	No
2629	MF-Madaen Fahad	2	Male	27	180	73	90	120	80	No	No	No	No	No	No	No	No	No	No	No	No					0.21	4.19	1.01	2.77	4.21	5.47	36.28	4.7	5.3	22.5309	No
2630	MF-Madaen Fahad	2	Male	42	170	72	96	140	90	No	No	No	No	No	No	No	No	No	No	No	No					1.97	6.33	1.16	4.93	2.816	5.63	38.03	6.3	7.4	24.9135	No
2631	MF-Madaen Fahad	2	Male	26	162	54	77	120	80	No	No	No	No	No	No	No	No	No	No	No	No					1.05	5.14	1.44	0.94	3.512	5.33	34.75	4.6	7.6	20.5761	No
2633	MF-Madaen Fahad	2	Male	34	156	69	90	130	90	No	No	Yes	No	No	No	No	No	No	No	No	No					1.7	6.58	1.34	1.25	4.99	5	31.15	5	5.8	28.3531	No
2634	MF-Madaen Fahad	2	Female	23	152	44	75	100	65	No	No	No	No	No	No	No	No	No	No	No	No	No	No	No	No	0.53	4.54	1.37	0.6	3.05	5.32	34.64	4.5	7.2	19.0443	No
2635	MF-Madaen Fahad	2	Female	31	159	68	88	100	70	No	No	No	No	No	No	No	No	No	No	No	No					1.94	3.57	1.25	0.6	2.2	4.62	26.99	3.6	4.2	26.8977	No
2636	MF-Madaen Fahad	2	Female	28	153	67	95	122	70	No	No	No	No	No	No	No	No	No	No	No	No					2.49	4.85	1.21	1.07	3.426	#NULL!	#NULL!	4.4	#NULL!	28.6215	No
2637	MF-Madaen Fahad	2	Female	23	157	51	76	110	80	No	No	No	No	No	No	No	No	No	No	No	No	Non				7.5	6.42	2.05	1.65	4.04	#NULL!	#NULL!	5	#NULL!	20.6905	No
2639	MF-Madaen Fahad	2	Female	35	171	78	87	125	85	No	No	No	No	No	No	No	No	No	No	No	No					1.45	4.4	1.4	1.42	4.252	5.64	38.14	5.1	8.3	26.6749	No
2640	MF-Madaen Fahad	2	Female	26	155	97	110	125	80	No	No	No	No	No	No	No	No	No	No	No	No					5.98	3.97	1.33	0.61	2.518	5.43	35.85	4.1	5.6	40.3746	No
2641	MF-Madaen Fahad	2	Male	45	173	92	110	130	80	No	No	Yes	Yes	No	No	No	No	No	No	No	No					0.88	6.04	1.23	2.27	4.356	5.49	36.5	5.6	6.2	30.7394	No
2642	MF-Madaen Fahad	2	Female	27	155	61	79	125	72	No	No	No	No	No	No	No	No	No	No	No	No					0.17	4.42	1.56	0.64	2.732	4.52	25.9	4.4	6	25.3902	No
2645	MF-Madaen Fahad	2	Male	82	164	66	96	110	80	No	No	No	No	No	No	No	No	No	No	No	No					4.29	5.55	1.02	1.2	3.308	6.07	42.84	5.7	10.6	24.539	No
2646	MF-Madaen Fahad	2	Male	31	173	78	89	130	100	No	No	No	No	No	No	No	No	No	No	No	No					1.31	3.55	1.21	1.04	4.842	5.5	36.61	7.1	8.1	26.0617	No
2647	MF-Madaen Fahad	2	Male	32	173	99	114	130	90	No	No	No	No	No	No	No	No	No	No	No	No					2.34	6.91	1.44	2.86	2.556	5.54	37.05	6.4	6.5	33.0783	No
2648	MF-Madaen Fahad	2	Male	28	167	65	90	140	100	No	No	No	No	No	No	No	No	No	No	No	No					0.93	5.21	0.92	4.64	2.254	5.01	31.26	4.9	6.8	23.3067	No
2649	MF-Madaen Fahad	2	Male	28	172	62	74	110	70	No	No	No	No	No	No	No	No	No	No	No	No					2.37	4.56	1.4	1.2	2.412	5.39	35.41	4.8	6.4	20.9573	No
2650	MF-Madaen Fahad	2	Male	30	172	55	77	130	90	No	No	No	No	No	No	No	No	No	No	No	No					0.97	4.24	1.27	1.04	4.854	5.51	36.72	4.8	6.4	18.5911	No
2651	MF-Madaen Fahad	2	Male	34	167	71	98	110	80	No	No	No	No	No	No	No	No	No	No	No	No					0.81	5.25	1.38	1.8	1.892	6.34	45.79	7.1	8.3	25.4581	No
2652	MF-Madaen Fahad	2	Male	26	160	64	90	120	80	No	No	No	No	No	No	No	No	No	No	No	No					1.1	4.62	0.97	3.92	2.866	4.94	30.49	4.4	6	25	No
2653	MF-Madaen Fahad	2	Male	38	164	67	97	120	80	No	No	No	No	No	No	No	No	No	No	No	No					0.33	6.63	2.3	0.89	4.152	5.37	35.19	5.6	6.5	24.9108	No
2654	MF-Madaen Fahad	2	Male	28	172	107	125	130	85	No	No	No	No	No	No	No	No	No	No	No	No					0.43	4.74	1.42	0.92	3.136	5.24	33.77	4.7	9.1	36.1682	No
2656	MF-Madaen Fahad	2	Female	48	166	74	96	110	75	No	No	No	No	No	No	No	No	No	No	No	No	morvelen				5.49	5.82	1.25	1.51	2.234	5.68	38.58	4.9	8.4	26.8544	No
2657	MF-Madaen Fahad	2	Male	45	160	89	112	115	82	No	No	No	No	No	No	No	No	No	No	No	No					1.19	4.98	1.07	4.99	2.912	5.18	33.11	3.6	5.6	34.7656	No
2658	MF-Madaen Fahad	2	Female	27	157	98	108	110	85	No	No	No	No	No	No	No	No	No	No	No	No	Rofenac				18.56	5.03	1.24	2.24	3.342	5.18	33.11	4.1	6.6	39.7582	No
2659	MF-Madaen Fahad	2	Female	26	169	65	#NULL!	115	75	No	No	No	No	No	No	No	No	No	No	No	No					1.05	3.69	1.5	0.49	2.092	5.25	33.88	4.3	7.7	22.7583	No
2660	MF-Madaen Fahad	2	Female	40	155	71	#NULL!	114	79	No	No	No	No	No	No	No	No	No	No	No	No					3.89	5.5	1.27	1.14	4.002	5.9	40.98	5.1	8.8	29.5525	No
2662	MF-Madaen Fahad	2	Male	28	182	86	103	130	85	No	No	No	No	No	No	No	No	No	No	No	No					1.28	6.52	1.29	2.44	4.742	4.95	30.6	6.1	8.2	25.963	No
2663	MF-Madaen Fahad	2	Male	29	176	73	94	110	80	No	No	No	No	No	No	No	No	No	No	No	No					0.46	4.46	1.35	1.06	2.898	5.35	34.97	5.4	5.5	23.5666	No
2664	MF-Madaen Fahad	2	Male	31	165	67	90	110	80	No	No	No	No	No	No	No	No	No	No	No	No					6.67	5.02	1.45	0.84	3.402	5.41	35.63	4.6	7.1	24.6097	No
2665	MF-Madaen Fahad	2	Female	32	160	85	95	115	75	No	No	No	No	No	No	No	No	No	No	No	No					4.82	3.58	0.91	0.99	2.472	5.32	34.64	5.3	7	33.2031	No
2666	MF-Madaen Fahad	2	Female	25	170	71	80	110	85	No	No	No	No	No	No	No	No	No	No	No	No					1.32	3.93	1.3	0.73	2.484	5.26	33.99	4.5	4.6	24.5675	No
2667	MF-Madaen Fahad	2	Female	24	165	80	120	117	77	No	No	No	No	No	No	No	No	No	No	No	No					4.43	3.14	0.9	0.52	2.136	4.7	27.87	3.6	6.1	29.3848	No
2668	MF-Madaen Fahad	2	Female	35	154	43	68	100	75	No	No	No	No	No	No	No	No	No	No	No	No					3.89	5.01	1.56	0.96	3.258	5.26	33.99	4.7	7.5	18.1312	No
2669	MF-Madaen Fahad	2	Female	25	165	95	92	110	82	No	No	No	No	No	No	No	No	No	No	No	No					#NULL!	5.03	1.63	1.13	3.174	5.41	35.63	5.1	7.7	34.8944	No
2670	MF-Madaen Fahad	2	Male	30	167	62	77	90	60	No	No	No	No	No	No	No	No	No	No	No	No					7.18	5.9	1.25	1	4.45	5.32	34.64	4.7	6.7	22.231	No
2671	MF-Madaen Fahad	2	Female	60	162	94	106	150	82	No	No	No	No	No	No	No	No	No	No	No	No					11.04	5.79	1.31	1.74	4.132	5.64	38.14	5.5	9.2	35.8177	No
2672	MF-Madaen Fahad	2	Female	50	154	64	100	140	85	Yes	Yes	No	No	No	No	No	No	No	No	No	No	Perindop				4.2	5.38	1.72	0.92	3.476	6.13	43.5	5.3	8.5	26.986	yes
2673	MF-Madaen Fahad	2	Female	40	160	105	131	120	80	No	No	No	No	No	No	No	No	No	No	No	No					5.78	6.3	1.56	1.16	4.508	5.52	36.83	5.7	8.1	41.0156	No
2674	MF-Madaen Fahad	2	Female	37	157	95	126	135	98	No	No	No	No	No	No	No	No	No	No	No	No					11.92	4.74	1.04	1.67	3.366	4.62	26.99	5.6	9	38.5411	No
2675	MF-Madaen Fahad	2	Female	38	160	70	78	110	60	No	No	No	No	No	No	No	No	No	No	No	No					2.85	4.57	1.64	0.65	2.8	5.26	33.99	4.9	7.4	27.3438	No
2678	MF-Madaen Fahad	2	Female	25	158	58	81	122	82	No	No	No	No	No	No	No	No	No	No	No	No					0.46	4.09	2.09	0.44	1.912	5.48	36.39	4.8	7	23.2335	No
2678	MF-Madaen Fahad	2	Female	25	158	57	#NULL!	122	82	No	No	No	No	No	No	No	No	No	No	No	No					0.46	4.09	2.09	0.44	1.912	5.48	36.39	4.8	7	22.8329	No
2679	MF-Madaen Fahad	2	Female	21	169	107	104	130	100	No	No	No	No	No	No	No	No	No	No	No	No					11.85	6.57	1.13	2.56	4.928	5.29	34.32	5.5	8.7	37.4637	No
2680	MF-Madaen Fahad	2	Female	55	155	65	90	120	80	No	No	No	No	No	No	No	No	No	No	No	No					3.76	5.33	1.42	0.84	3.742	5.48	36.39	4.7	8.2	27.0552	No
2682	MF-Madaen Fahad	2	Male	36	160	64	85	120	80	No	No	No	No	No	No	No	No	No	No	No	No					5.14	5.21	1.07	2.86	3.568	5.24	33.77	5.3	5.9	25	No
2689	MF-Madaen Fahad	2	Male	30	161	116	131	130	80	No	No	No	No	No	No	No	No	No	No	No	No					13.31	5.59	1.26	1	4.13	6.31	45.46	5.5	10.4	44.7514	No
2690	MF-Madaen Fahad	2	Male	43	170	71	95	120	90	No	No	No	No	No	No	No	No	No	No	No	No					1.25	5.13	1.06	1.79	3.712	6.58	48.42	5.6	8.2	24.5675	No
2691	MF-Madaen Fahad	2	Male	22	164	52	70	130	100	No	No	No	No	No	No	No	No	No	No	No	No					0.16	4.19	1.63	0.92	2.376	5.15	32.79	5.1	6.1	19.3337	No
2692	MF-Madaen Fahad	2	Male	20	164	50	74	95	65	No	No	No	No	No	No	No	No	No	No	No	No					0.17	3.16	1.28	0.64	1.752	4.31	23.61	4.8	10.7	18.5901	No
2693	MF-Madaen Fahad	2	Male	32	175	87	98	110	70	No	No	No	No	Yes	Previous only	No	No	No	No	No	No					2.16	4.68	1.35	1.05	3.12	5.15	32.79	4.8	7.4	28.4082	No
2694	MF-Madaen Fahad	2	Male	37	175	79	95	110	80	No	No	No	No	No	No	No	No	No	No	No	No					0.52	4.81	1.27	0.7	3.4	5.68	38.58	7.3	8.7	25.7959	No
2695	MF-Madaen Fahad	2	Male	34	169	75	98	120	90	No	No	No	No	No	No	No	No	No	No	No	No					2.23	5.36	1.03	3.93	3.544	5.37	35.19	5.1	6	26.2596	No
2696	MF-Madaen Fahad	2	Male	25	164	69	85	110	80	No	No	No	No	No	No	No	No	No	No	No	No					1.48	3.31	1.26	0.58	1.934	#NULL!	#NULL!	4.6	#NULL!	25.6544	No
2697	MF-Madaen Fahad	2	Male	37	177	82	104	120	90	No	No	No	No	No	No	No	No	No	No	No	No					1.9	6.32	0.93	3.04	4.782	5.24	33.77	6.1	9.6	26.1738	No
2698	MF-Madaen Fahad	2	Male	30	150	66	99	120	80	No	No	No	No	No	No	No	No	No	No	No	No					3.01	3.94	0.88	3.57	2.346	5.81	40	7.6	7.6	29.3333	No
2701	MF-Madaen Fahad	2	Female	37	150	48	60	120	80	No	No	No	No	No	No	No	No	No	No	No	No					0.86	5.46	1.46	1.07	3.02	4.95	30.6	4.8	8.3	21.3333	No
2702	MF-Madaen Fahad	2	Female	36	167	103	#NULL!	120	72	No	No	No	No	No	No	No	No	No	No	No	No					5.18	4.62	1.03	2.24	4.228	5.72	39.02	5.7	8.4	36.9321	No
2703	MF-Madaen Fahad	2	Female	31	157	52	72	120	80	No	No	No	No	No	No	No	No	No	No	No	No					0.91	4.97	1.58	1.55	3.08	5.2	33.33	4.4	5	21.0962	No
2704	MF-Madaen Fahad	2	Female	22	155	47	60	110	70	No	No	No	No	No	No	No	No	No	No	No	No					0.2	5.15	1.45	1.29	3.304	5.15	32.79	5.1	7	19.563	No
2705	MF-Madaen Fahad	2	Male	25	174	72	89	130	80	No	No	No	No	No	No	No	No	No	No	No	No					1.93	3.95	1.25	1.38	2.424	4.98	30.93	5.2	6.1	23.7812	No
2706	MF-Madaen Fahad	2	Female	21	155	69	85	120	80	No	No	No	No	No	No	No	No	No	No	No	No					4.52	4.55	0.95	0.96	2.948	5.7	38.8	4.4	4.8	28.7201	No
2707	MF-Madaen Fahad	2	Female	50	157	54	71	110	70	No	No	Yes	Previous only	No	No	No	No	No	No	No	No					4.31	5.64	1.65	1.1	2.836	5.34	34.86	5.1	9	21.9076	No
2708	MF-Madaen Fahad	2	Female	26	167	46	57	110	70	No	No	No	No	No	No	No	No	No	No	No	No					0.2	4.67	1.37	0.9	3.12	4.7	27.87	4.9	5.8	16.494	No
2709	MF-Madaen Fahad	2	Male	22	182	72	74	130	80	No	No	No	No	No	No	No	No	No	No	No	No					0.33	4.48	1.22	2.31	2.97	4.8	28.96	4.3	5.7	21.7365	No
2802	OBU-Norh Obhor	2	Male	25	177	72	#NULL!	140	80	No	No	No	No	No	No	No	No	No	No	No	No					0.12	4.92	1.33	0.73	3.444	4.61	26.89	3.8	5	22.9819	No
2803	OBU-Norh Obhor	2	Female	22	158	71	#NULL!	120	70	No	No	No	No	No	No	No	No	No	No	No	No					1.22	5.19	1.94	0.68	3.114	4.95	30.6	4.2	4.9	28.441	No
2804	OBU-Norh Obhor	2	Male	37	175	76	74	100	80	Yes	Yes	No	No	No	No	No	No	Yes	No	Yes	No	Goniva				2.05	2.55	1.03	1.23	1.274	8.96	74.43	9.8	15.6	24.8163	yes
2805	OBU-Norh Obhor	2	Male	25	176	125	#NULL!	140	90	No	No	No	No	No	No	No	No	No	No	No	No					4.66	5.9	1	3.38	4.224	5.55	37.16	4.9	7	40.3538	No
2806	OBU-Norh Obhor	2	Male	56	173	81	101.6	112	75	No	No	No	No	No	No	No	No	No	No	No	No	Warfarin				#NULL!	#NULL!	#NULL!	#NULL!	#NULL!	6.44	46.89	#NULL!	#NULL!	27.0641	No
2807	OBU-Norh Obhor	2	Male	22	163	84	105	110	50	No	No	No	No	No	No	No	No	No	No	No	No					#NULL!	#NULL!	#NULL!	#NULL!	#NULL!	5.46	36.17	#NULL!	#NULL!	31.6158	No
2808	OBU-Norh Obhor	2	Female	48	158	73	97	120	80	No	No	No	No	Yes	No	Yes	Yes	No	No	No	No	Thyroxin				#NULL!	5.12	1.31	2.03	3.404	5.19	33.22	3.5	6.1	14.8213	No
2809	OBU-Norh Obhor	2	Female	26	164	74	82	120	80	No	No	No	No	No	No	No	No	No	No	No	No					0.37	5.02	1.45	0.94	3.382	5.16	32.9	4.7	6.8	27.5134	No
2810	OBU-Norh Obhor	2	Male	26	173	70	87	122	79	No	No	No	No	No	No	No	No	No	No	No	No					0.37	5.02	1.45	0.94	3.382	5.16	32.9	4.7	6.8	23.3887	No
2811	OBU-Norh Obhor	2	Male	28	171	66	78	122	80	No	No	No	No	No	No	No	No	No	No	No	No					#NULL!	#NULL!	#NULL!	#NULL!	#NULL!	5.24	33.77	#NULL!	#NULL!	22.571	No
2812	OBU-Norh Obhor	2	Female	57	169	81	109	119	77	No	No	No	No	No	No	No	No	No	No	No	No					#NULL!	#NULL!	#NULL!	#NULL!	#NULL!	5.31	34.54	#NULL!	#NULL!	28.3604	No
2813	OBU-Norh Obhor	2	Female	29	151	50	83	120	80	No	No	No	No	No	No	No	No	No	No	No	No					#NULL!	#NULL!	#NULL!	#NULL!	#NULL!	5.26	33.99	#NULL!	#NULL!	21.9289	No
2814	OBU-Norh Obhor	2	Female	20	156	62	89	110	70	No	No	No	No	No	No	No	No	No	No	No	No					#NULL!	#NULL!	#NULL!	#NULL!	#NULL!	5.15	32.79	#NULL!	#NULL!	25.4767	No
2815	OBU-Norh Obhor	2	Male	25	167	77	93	110	70	No	No	No	No	No	No	No	No	No	No	No	No					#NULL!	#NULL!	#NULL!	#NULL!	#NULL!	4.82	29.18	#NULL!	#NULL!	27.6095	No
2816	OBU-Norh Obhor	2	Male	20	170	62	76	120	70	No	No	No	No	No	No	No	No	No	No	No	No					#NULL!	#NULL!	#NULL!	#NULL!	#NULL!	#NULL!	#NULL!	#NULL!	#NULL!	21.4533	No
2817	OBU-Norh Obhor	2	Male	21	177	77	82	120	80	No	No	No	No	No	No	No	No	No	No	No	No					#NULL!	#NULL!	#NULL!	#NULL!	#NULL!	#NULL!	#NULL!	#NULL!	#NULL!	24.5779	No
2818	OBU-Norh Obhor	2	Male	20	176	59	75	110	70	No	No	No	No	No	No	No	No	No	No	No	No					0.88	4.46	1.31	0.7	3.01	4.83	29.29	2.7	#NULL!	19.047	No
2819	OBU-Norh Obhor	2	Male	26	173	60	74	119	80	No	No	No	No	No	No	No	No	No	No	No	No					0.61	5.53	1.01	2.55	4.01	#NULL!	#NULL!	3	3.5	20.0474	No
2820	OBU-Norh Obhor	2	Male	28	171	74	93	130	80	Yes	No	Yes	No	Yes	No	No	No	No	No	No	No					0.67	6.06	1.65	1	4.21	4.88	29.84	3.2	7.2	25.3069	No
2821	OBU-Norh Obhor	2	Male	21	173	88	102	110	70	No	No	No	No	No	No	No	No	No	No	Yes	No					0.25	5.44	1.08	1.34	4.092	5.31	34.54	4.2	6	29.4029	No
2822	OBU-Norh Obhor	2	Female	31	158	66	87	90	60	No	No	No	No	No	No	No	No	No	No	No	No					0.88	5.8	1.42	1.02	4.176	5.01	31.26	3.1	5	26.4381	No
2823	OBU-Norh Obhor	2	Female	39	150	60	83	121	78	No	No	No	No	No	No	No	No	No	No	No	No					8.05	4.84	1.68	0.8	3	5.44	35.96	3.5	6.2	26.6667	No
2824	OBU-Norh Obhor	2	Male	21	168	54	#NULL!	121	78	No	No	No	No	No	No	No	No	No	No	No	No					3.72	3.67	1.21	0.89	2.282	5	31.15	2.9	4.8	19.1327	No
2825	OBU-Norh Obhor	2	Male	20	170	96	110	100	70	No	No	Yes	Previous only	No	No	No	No	No	No	No	No					4.56	5.18	1.24	1.16	3.708	5.2	33.33	3.1	6.6	33.218	No
3000	RB-Rawabi	3	Male	43	177	102	120	140	100	No	No	No	No	No	No	No	No	No	No	No	No					3.37	5.51	1.43	1.45	3.79	4.78	28.74	5.1	10	32.5577	No
3002	RB-Rawabi	3	Male	29	180	90	104	128	64	No	No	No	No	No	No	No	No	No	No	No	No					0.6	4.18	1.63	0.55	2.44	5.56	37.27	3.9	7.1	27.7778	No
3003	RB-Rawabi	3	Female	51	165	74	94	110	75	No	No	No	No	No	No	No	No	No	No	No	No	yasmin	xyzal	satal	lorazepam 1 mg	14.26	5.65	1.6	1.15	3.82	5.67	38.47	4.4	6.1	27.1809	No
3004	RB-Rawabi	3	Male	28	166	63	87	128	82	No	No	No	No	No	No	No	No	No	No	No	No					0.92	5.56	0.95	0.82	4.446	5.36	35.08	4.6	6.1	22.8625	No
3005	RB-Rawabi	3	Male	30	180	84	103	115	80	No	No	No	No	No	No	No	No	No	No	No	No					3.46	5.39	1.07	2.03	3.914	5.62	37.92	4.5	6.9	25.9259	No
3006	RB-Rawabi	3	Male	43	173	94	113	110	75	No	No	No	No	No	No	No	No	No	No	No	No					0.95	5.15	1.03	2.52	3.616	6.15	43.72	5.4	10.4	31.4077	No
3007	RB-Rawabi	3	Male	29	160	115	138	125	77	No	No	No	No	No	No	No	No	No	No	No	No					#NULL!	5.15	1.36	1.01	3.588	6.44	46.89	5.1	7.8	44.9219	No
3008	RB-Rawabi	3	Male	36	183	82	97	112	60	No	No	No	No	No	No	No	No	No	No	No	No					5.04	4.4	1.28	0.91	2.938	4.62	26.99	4	7.6	24.4857	No
3009	RB-Rawabi	3	Male	30	179	71	84	123	78	No	No	No	No	No	No	No	No	No	No	No	No					0.56	4.24	1.62	0.41	2.538	5.56	37.27	4.4	5.2	22.1591	No
3012	RB-Rawabi	3	Male	26	179	115	117	145	95	No	No	No	No	No	No	No	No	No	No	No	No					1.66	6.21	1.02	1.61	4.868	5.38	35.3	4.7	5.8	35.8915	No
3013	RB-Rawabi	3	Male	51	170	95	111	122	87	No	No	No	No	Yes	Yes	No	No	No	No	No	No					4.86	3.76	1.25	1.05	2.3	5.81	40	4.9	7.6	32.872	No
3014	RB-Rawabi	3	Male	32	164	74	98	112	72	No	No	No	No	No	No	No	No	No	No	No	No					0.84	3.67	0.86	1.1	2.59	5.21	33.44	4	9.8	27.5134	No
3015	RB-Rawabi	3	Male	24	159	56	77	108	75	No	No	No	No	No	No	No	No	No	No	No	No					0.19	4.01	1.46	0.65	2.42	4.97	30.82	4.2	5.3	22.151	No
3024	RB-Rawabi	3	Female	29	163	77	#NULL!	107	74	No	No	No	No	No	No	No	No	No	No	No	No					3.15	4.58	1.49	0.67	2.956	5.24	33.77	4.3	6.7	28.9811	No
3025	RB-Rawabi	3	Female	34	164	81	#NULL!	110	70	No	No	No	No	No	No	No	No	No	No	No	No					4.34	5.53	1.78	0.76	3.598	5.26	33.99	3.9	9.2	30.116	No
3026	RB-Rawabi	3	Female	47	170	79	#NULL!	105	70	No	No	No	No	No	No	No	No	No	No	No	No					1.76	4.41	1.44	0.63	2.844	5.16	32.9	4	6	27.3356	No
3027	RB-Rawabi	3	Male	26	164	55	76	110	70	No	No	No	No	No	No	No	No	No	No	No	No					1.84	3.97	1.31	0.85	2.49	5.14	32.68	4.2	5.2	20.4491	No
3028	RB-Rawabi	3	Male	25	165	55	70	105	67	No	No	No	No	No	No	No	No	No	No	No	No					1.2	5.48	1.35	0.63	4.004	4.83	29.29	4	4.4	20.202	No
3060	RB-Rawabi	3	Female	27	170	77	90	120	80	No	No	No	No	No	No	No	No	Yes	Previous only	Yes	Previous only	Ocp				9.44	2.64	1.27	0.36	1.298	5.25	33.88	1.9	4.8	26.6436	No
3061	RB-Rawabi	3	Female	34	157	94	106	120	80	No	No	No	No	No	No	No	No	No	No	No	No					8.18	4.1	1.13	0.85	2.8	5.97	41.75	3.7	5.1	38.1354	No
3062	RB-Rawabi	3	Female	27	155	52	80	120	80	No	No	No	No	No	No	No	No	No	No	No	No					0.53	4.35	1.39	0.96	2.768	5.28	34.21	4.1	4.7	21.6441	No
3063	RB-Rawabi	3	Female	19	154	70	83	115	70	No	No	Yes	No	No	No	No	No	No	No	No	No	Vento line ( PRN)				15.33	4.75	1.55	0.65	3.07	5.54	37.05	4.9	5.9	29.5159	No
3064	RB-Rawabi	3	Female	41	160	77	88	110	70	No	No	No	No	No	No	No	No	No	No	No	No					0.92	4.18	1.65	0.49	2.432	5.89	40.87	3.3	3.9	30.0781	No
3065	RB-Rawabi	3	Female	18	162	66	70	120	80	No	No	No	No	No	No	No	No	No	No	No	No					7.86	4.93	0.18	0.71	4.608	5.66	38.36	3.1	4.3	25.1486	No
3066	RB-Rawabi	3	Female	35	154	100	108	130	85	Yes	No	No	No	No	No	No	No	No	No	No	No	Contaceptiv oral				13.35	3.63	1.98	0.89	1.472	5.05	31.69	3	7	42.1656	No
3067	RB-Rawabi	3	Female	31	159	80	86	120	70	No	No	No	No	No	No	Yes	Previous only	No	No	No	No					2.2	5.01	1.31	0.94	3.512	5.2	33.33	4	6.2	31.6443	No
3068	RB-Rawabi	3	Female	48	158	63	101	130	90	No	No	No	No	No	No	No	No	No	No	No	No					6.56	6.94	2.22	0.75	4.57	5.44	35.96	4.4	6.5	25.2363	No
3084	RB-Rawabi	3	Female	52	155	82	105	140	100	Yes	No	No	No	No	No	No	No	No	No	No	No					1.74	6.49	1.8	0.97	4.496	5.66	38.36	5	7.3	34.1311	No
3085	RB-Rawabi	3	Female	29	157	65	78	110	80	No	No	No	No	No	No	No	No	No	No	No	No					2.82	4.75	1.85	0.68	2.764	5.3	34.43	3.8	4.6	26.3702	No
3086	RB-Rawabi	3	Female	32	153	83	101	120	70	No	No	No	No	No	No	No	No	No	No	No	No					5.05	5.06	1.4	1.16	3.428	5.3	34.43	4.4	5	35.4564	No
3087	RB-Rawabi	3	Female	29	162	70	81	110	70	No	No	No	No	No	No	No	No	No	No	No	No					2.33	4.22	1.08	1.3	2.88	5.78	39.67	4.1	6.2	26.6728	No
3088	RB-Rawabi	3	Female	24	149	48	85	120	80	No	No	No	No	No	No	No	No	No	No	No	No					1.98	5.58	2.04	0.55	3.43	5.08	32.02	3.9	6.3	21.6206	No
3089	RB-Rawabi	3	Female	37	165	96	115	140	100	No	No	No	No	No	No	No	No	No	No	No	No					4.99	4.89	1.63	1.11	3.038	5.62	37.92	4.3	5.5	35.2617	No
3090	RB-Rawabi	3	Female	42	164	62	96	110	80	No	No	No	No	No	No	No	No	No	No	No	No					2.23	5.71	1.32	1.03	4.184	4.5	25.68	4.5	8.7	23.0518	No
3091	RB-Rawabi	3	Female	37	155	95	108	120	80	Yes	Previous only	No	No	No	No	No	No	No	No	No	No					4.75	4.89	1.1	0.68	3.654	4.61	26.89	4	5	39.5421	No
3093	RB-Rawabi	3	Female	25	157	75	115	120	80	No	No	No	No	No	No	No	No	No	No	No	No					10.88	5.84	1.67	0.96	3.978	5.46	36.17	5.2	8.3	30.4272	No
3096	RB-Rawabi	3	Male	28	174	82	100	115	78	No	No	Yes	No	Yes	No	No	No	No	No	No	No					1.57	5.07	1.98	0.7	2.95	5.54	37.05	4.6	5.8	27.0842	No
3097	RB-Rawabi	3	Male	29	167	79	102.5	119	82	No	No	Yes	No	Yes	No	Yes	No	No	No	No	No					4.56	4.91	1.12	1.11	3.568	5.47	36.28	3.9	6.7	28.3266	No
3098	RB-Rawabi	3	Male	39	171	81	105.5	130	80	No	No	No	No	No	No	No	No	No	No	No	No					2.38	4.34	1.22	1.28	2.864	4.33	23.83	4.6	6.4	27.7008	No
3099	RB-Rawabi	3	Male	20	186	100	100.5	112	83	No	No	No	No	No	No	No	No	No	No	No	No					8.34	3.6	1.27	0.97	2.136	5.65	38.25	3.8	6	28.9051	No
3108	RB-Rawabi	3	Male	30	168	85	94	119	83	No	No	No	No	No	No	No	No	No	No	No	No					1.95	5.71	1.24	3	3.87	5.86	40.55	4.4	8.6	30.1162	No
3109	RB-Rawabi	3	Male	41	175	114	120	118	79	No	No	No	No	No	No	No	No	No	No	No	No					2.33	4.71	0.88	1.63	3.504	5.59	37.6	4.2	5.7	37.2245	No
3110	RB-Rawabi	3	Male	37	161	48	72	109	75	No	No	No	No	No	No	No	No	No	No	No	No					1.65	5.85	1.83	1.31	3.758	5.49	36.5	4.2	7.7	18.5178	No
3111	RB-Rawabi	3	Female	30	167	80	90	122	83	No	No	No	No	No	No	No	No	No	No	No	No					3.03	5.63	1.88	0.6	3.63	5.12	32.46	3.7	8.4	28.6851	No
3112	RB-Rawabi	3	Male	30	171	78	92	115	81	No	No	No	No	No	No	No	No	No	No	No	No					#NULL!	3.94	0.9	1.29	2.782	5.57	37.38	4	6.1	26.6749	No
3113	RB-Rawabi	3	Male	32	171	77	100	116	79	No	No	No	No	No	No	No	No	No	No	No	No					#NULL!	#NULL!	#NULL!	#NULL!	#NULL!	5.17	33.01	#NULL!	#NULL!	26.3329	No
3114	RB-Rawabi	3	Male	28	182	127	130	133	87	No	No	No	No	No	No	No	No	No	No	No	No					#NULL!	#NULL!	#NULL!	#NULL!	#NULL!	5.43	35.85	#NULL!	#NULL!	38.3408	No
3115	RB-Rawabi	3	Male	25	167	53	72	120	80	No	No	No	No	No	No	No	No	No	No	No	No					#NULL!	#NULL!	#NULL!	#NULL!	#NULL!	5.14	32.68	#NULL!	#NULL!	19.0039	No
3116	RB-Rawabi	3	Male	29	158	74	94	116	79	No	No	No	No	No	No	No	No	No	No	No	No					7.93	3.69	0.98	1.94	2.322	5.48	36.39	4.9	7.8	29.6427	No
3117	RB-Rawabi	3	Male	27	175	85	91	110	83	No	No	No	No	No	No	No	No	No	No	No	No					1.14	5.32	1.48	0.94	3.652	#NULL!	#NULL!	4.1	7.3	27.7551	No
3126	BW-Bawadi	3	Male	27	187	98	100	120	80	No	No	No	No	No	No	No	No	No	No	No	No					5.28	4.35	1.05	1.46	3.008	4.99	31.04	3.6	4.9	28.0248	No
3127	BW-Bawadi	3	Male	21	179	72	84	120	80	No	No	No	No	No	No	No	No	No	No	No	No					3.9	4.69	1.77	0.73	2.774	4.93	30.38	3.7	4.9	22.4712	No
3128	BW-Bawadi	3	Female	27	160	52	67	100	70	No	No	No	No	No	No	No	No	No	No	No	No					1.67	4.22	1.49	0.85	2.56	5.16	32.9	3.5	3.6	20.3125	No
3129	BW-Bawadi	3	Female	36	168	71	84	100	70	No	No	No	No	No	No	No	No	No	No	No	No					1.52	5.07	2.07	0.6	2.88	5.99	41.97	3	#NULL!	25.1559	No
3130	BW-Bawadi	3	Female	26	165	52	70	90	60	No	No	No	No	No	No	No	No	No	No	No	No					1.16	4.46	1.26	0.62	3.076	5.44	35.96	3.3	3.6	19.1001	No
3131	BW-Bawadi	3	Female	26	165	48	66	93	62	No	No	No	No	No	No	No	No	No	No	No	No					0.25	4.74	1.28	0.63	3.334	5.33	34.75	3.4	5.8	17.6309	No
3137	BW-Bawadi	3	Male	37	173	89	109	120	80	No	No	Yes	No	Yes	No	No	No	No	No	No	No					5.38	6.91	1.03	1.97	5.486	5.4	35.52	5	6.1	29.737	No
3138	BW-Bawadi	3	Male	42	178	114	130	130	95	No	No	No	No	No	No	No	No	No	No	No	No					8.25	5.23	1.28	2.52	3.446	7.31	56.39	6.4	16.4	35.9803	No
3139	BW-Bawadi	3	Male	46	175	85	103	120	90	Yes	No	No	No	No	No	No	No	Yes	No	No	No	Rino for HTN				0.67	5.5	0.87	2.56	4.118	9.16	76.61	8.1	14.6	27.7551	No
3140	BW-Bawadi	3	Male	53	163	64	92	125	85	Yes	No	Yes	Previous only	No	No	No	No	No	No	No	No					0.73	5.05	1.5	1.47	3.256	5.56	37.27	4.2	6.8	24.0882	No
3141	BW-Bawadi	3	Male	51	174	76	96	120	80	No	No	No	No	No	No	No	No	No	No	No	No					6.43	4.65	1.05	0.98	3.404	5.7	38.8	4.1	7.6	25.1024	No
3142	BW-Bawadi	3	Male	33	178	109	110	140	90	No	No	No	No	No	No	No	No	No	No	No	No					10.75	5.35	1.01	2.6	3.82	6.18	44.04	5.2	7.3	34.4022	No
3144	BW-Bawadi	3	Female	35	154	57	80	120	75	No	No	No	No	No	No	No	No	Yes	Previous only	No	No					#NULL!	2.24	1.28	0.29	0.902	5.79	39.78	4.7	9.7	24.0344	No
3145	BW-Bawadi	3	Male	36	174	86	102	115	80	No	No	No	No	No	No	No	No	No	No	No	No					3.31	4.63	1.21	1.02	3.216	5.66	38.36	4.6	9.9	28.4053	No
3146	BW-Bawadi	3	Male	58	180	92	113	140	90	No	No	No	No	No	No	No	No	No	No	No	No					4.07	5.71	1.53	1.66	3.848	7.78	61.53	6.7	12.9	28.3951	No
3147	BW-Bawadi	3	Female	45	152	99	115	190	80	Yes	Yes	No	No	No	No	No	No	No	No	No	No	Narapril				5.68	5.76	1.21	1.27	4.296	6.65	49.18	5.4	#NULL!	42.8497	yes
3149	BW-Bawadi	3	Female	62	148	66	100	99	54	No	No	No	No	No	No	No	No	No	No	No	No					8.76	7.42	2.2	0.83	5.054	6.02	42.3	7.1	8	30.1315	No
3149	BW-Bawadi	3	Female	30	157	91	96	80	50	No	No	No	No	No	No	No	No	No	No	No	No	Vitamin D				8.76	7.42	2.2	0.83	5.054	6.02	42.3	7.1	8	36.9183	No
3150	BW-Bawadi	3	Female	29	162	64	92	120	72	No	No	No	No	No	No	No	No	No	No	No	No	??? ??? yasmin				10.88	5.99	2.41	0.78	3.424	5.08	32.02	3.3	6.1	24.3865	No
3151	BW-Bawadi	3	Female	37	154	71	101	140	93	Yes	Previous only	No	No	Yes	No	No	No	No	No	No	No	???? ??? ?? ????? ????				#NULL!	5.84	1.58	1.19	4.022	#NULL!	#NULL!	4.1	#NULL!	29.9376	No
3152	BW-Bawadi	3	Female	42	164	68	91	148	90	Yes	No	No	No	No	No	No	No	No	No	No	No					3.59	6.43	1.65	1.53	4.474	5.83	40.22	3.9	4.4	25.2826	No
3153	BW-Bawadi	3	Female	38	153	85	112	130	97	Yes	No	No	No	No	No	No	No	No	No	No	No					7.9	6.26	1.55	1.53	4.404	#NULL!	#NULL!	4.5	#NULL!	36.3108	No
3154	BW-Bawadi	3	Female	27	158	67	85	135	100	No	No	No	No	No	No	No	No	No	No	No	No	???? ??????? migraine				0.79	5.27	1.47	0.6	3.68	5.76	39.45	4.8	5.4	26.8386	No
3155	BW-Bawadi	3	Female	25	145	49	84	113	85	Yes	Previous only	No	No	No	No	No	No	No	No	No	No					3	4.91	1.55	1.38	3.084	5.05	31.69	5.9	6	23.3056	No
3156	BW-Bawadi	3	Female	39	156	53	68	113	76	Yes	No	No	Yes	No	No	No	No	No	No	No	No					0.34	4.11	1.46	0.43	2.564	5.39	35.41	4.6	6.2	21.7784	No
3157	BW-Bawadi	3	Female	28	166	62	85	130	80	No	No	No	No	No	No	No	No	No	No	No	No					0.12	4.94	1.55	1.31	3.128	4.88	29.84	3.2	3.6	22.4996	No
3158	BW-Bawadi	3	Female	18	164	72	90	120	70	No	No	No	No	No	No	No	No	No	No	No	No	Ferrous Sulfate				5.34	4.08	2.33	0.45	1.66	5.37	35.19	4.2	5.9	26.7698	No
3159	BW-Bawadi	3	Female	37	163	87	115	130	80	No	No	No	No	No	No	No	No	No	No	No	No					10.89	5.52	1.84	0.8	3.52	5.9	40.98	5.2	#NULL!	32.7449	No
3160	BW-Bawadi	3	Female	26	153	53	89	100	70	No	No	No	No	No	No	No	No	No	No	No	No					5.16	3.02	1.33	0.37	1.616	5.17	33.01	4.4	#NULL!	22.6409	No
3161	BW-Bawadi	3	Male	32	182	105	107	120	80	No	No	Yes	No	Yes	No	No	No	No	No	No	No					2.23	6.41	1.38	3.03	4.424	5.78	39.67	4.9	9.6	31.6991	No
3162	BW-Bawadi	3	Male	33	177	120	125	130	80	No	No	No	No	No	No	No	No	No	No	No	No					4.8	4.95	1.61	0.99	3.142	5.25	33.88	4.7	4.8	38.3032	No
3175	BW-Bawadi	3	Male	26	169	63	84	120	80	No	No	No	No	No	No	No	No	No	No	No	No					0.21	4.92	1.38	0.85	3.37	4.98	30.93	3.7	3.9	22.0581	No
3176	BW-Bawadi	3	Male	26	167	59	84	120	80	No	No	No	No	No	No	No	No	No	No	No	No					0.89	4.17	1.26	0.94	2.722	5	31.15	3	4.1	21.1553	No
3177	BW-Bawadi	3	Female	28	167	70	90	110	70	No	No	No	No	No	No	No	No	No	No	No	No					1.86	5.51	1.72	1.63	3.464	5.09	32.13	3.9	5.2	25.0995	No
3178	BW-Bawadi	3	Female	33	159	76	94	110	85	No	No	No	No	No	No	No	No	No	No	No	No					3.85	5.96	1.49	1.69	4.132	5.31	34.54	3.5	3.9	30.0621	No
3179	BW-Bawadi	3	Female	39	167	84	102	125	80	No	No	No	No	No	No	No	No	No	No	No	No	Marvelon				0.12	5.48	1.72	0.95	3.57	4.92	30.27	3.8	4.1	30.1194	No
3180	BW-Bawadi	3	Male	35	173	81	94	120	75	No	No	No	No	No	No	No	No	No	No	No	No	Vit E	Folic acid	Seret		0.13	5.14	1.64	0.87	3.326	4.87	29.73	4.3	4.4	27.0641	No
3181	BW-Bawadi	3	Female	30	168	63	93	110	80	No	No	No	No	No	No	No	No	No	No	No	No	Caltrate	One alpha	Thyro		0.13	5.63	1.78	0.95	3.66	4.84	29.4	4.8	5.4	22.3214	No
3187	BW-Bawadi	3	Female	22	156	53	68	120	80	No	No	No	No	No	No	No	No	No	No	No	No					0.42	5.22	1.61	0.89	3.432	5.14	32.68	4.1	5.7	21.7784	No
3188	BW-Bawadi	3	Female	30	158	60	82	120	80	No	No	No	No	No	No	No	No	No	No	No	No	oral contraceptive				3.41	6.1	1.94	1.52	3.856	5.01	31.26	4.1	4.3	24.0346	No
3189	BW-Bawadi	3	Female	57	154	65	85	119	80	No	No	No	No	Yes	Previous only	No	No	No	No	No	No					5.59	5.84	1.17	1.85	4.3	5.81	40	5.4	9	27.4077	No
3190	BW-Bawadi	3	Female	41	146	44	67	120	80	No	No	No	No	No	No	No	No	No	No	No	No					1.26	5.62	1.29	0.84	4.162	5.15	32.79	4.1	8.5	20.6418	No
3191	BW-Bawadi	3	Female	44	151	51	71	110	80	No	No	No	No	No	No	No	No	No	No	No	No					2.3	5.87	1.33	1.36	4.268	5.05	31.69	4.5	4.9	22.3674	No
3192	BW-Bawadi	3	Female	39	144	35	55	160	110	Yes	Yes	No	No	No	No	No	No	No	No	No	No	adalat (90mg)				2.74	4.93	1.48	0.81	3.288	4.89	29.95	4	7.9	16.8789	yes
3193	BW-Bawadi	3	Male	27	170	62	85	135	85	No	No	No	No	No	No	No	No	No	No	No	No					0.67	4.63	1.49	0.73	2.994	6.67	49.4	5.1	12.7	21.4533	No
3203	BW-Bawadi	3	Female	75	160	95	105	130	90	Yes	Yes	No	No	No	No	No	No	No	No	No	No					7.14	6.1	1.55	1.68	4.214	5.82	40.11	4.9	10.7	37.1094	yes
3204	BW-Bawadi	3	Female	27	169	57	77	110	60	No	No	No	No	No	No	No	No	No	No	No	No					0.32	4.34	1.62	0.95	2.53	5.1	32.24	4.4	4.9	19.9573	No
3205	BW-Bawadi	3	Male	22	163	84	108	115	75	No	No	No	No	No	No	No	No	No	No	No	No					5.52	3.7	1.35	0.71	2.208	#NULL!	#NULL!	4.2	6.7	31.6158	No
3206	BW-Bawadi	3	Male	25	167	79	88	110	80	No	No	No	No	No	No	No	No	No	No	No	No					0.92	4.79	1.61	0.64	3.052	4.84	29.4	#NULL!	6.1	28.3266	No
3207	BW-Bawadi	3	Male	26	171	68	82	123	77	No	No	No	No	No	No	No	No	No	No	No	No					1.27	5.34	1.63	0.86	3.538	5.57	37.38	#NULL!	6.4	23.255	No
3215	BW-Bawadi	3	Male	27	185	98	100	120	80	No	No	No	No	No	No	No	No	No	No	No	No					#NULL!	#NULL!	#NULL!	#NULL!	#NULL!	#NULL!	#NULL!	#NULL!	#NULL!	28.634	No
3217	BW-Bawadi	3	Male	30	183	85	100	130	90	No	No	No	No	No	No	No	No	No	No	No	No					5.59	6.18	1.04	3.28	4.484	6.34	45.79	5.3	#NULL!	25.3815	No
3218	BW-Bawadi	3	Male	37	175	81	100	120	80	No	No	No	No	No	No	No	No	No	No	No	No					7.53	4.29	0.98	0.73	3.164	5.29	34.32	4	#NULL!	26.449	No
3219	BW-Bawadi	3	Male	40	175	100	114	120	80	No	No	No	No	No	No	No	No	No	No	No	No					5.95	6.16	1.07	3.49	4.392	10.95	96.18	7	#NULL!	32.6531	No
3220	BW-Bawadi	3	Male	30	173	119	133	130	90	No	No	No	No	No	No	No	No	No	No	No	No					3.28	5.99	1.22	1.94	4.382	5.25	33.88	2.8	4.5	39.7608	No
3221	BW-Bawadi	3	Male	33	173	82	98	120	80	No	No	No	No	No	No	No	No	No	No	No	No					2.24	5.52	1.19	1.58	4.014	5.49	36.5	4.8	6.8	27.3982	No
3222	BW-Bawadi	3	Male	28	179	89	100	120	80	No	No	No	No	No	No	No	No	No	No	No	No					1.98	5.02	1.29	2.41	3.248	4.67	27.54	4.5	7.4	27.7769	No
3223	BW-Bawadi	3	Male	26	168	69	95	120	80	No	No	No	No	No	No	No	No	No	No	No	No					0.63	5.91	1.92	1.21	3.748	5.16	32.9	4	7.9	24.4473	No
3227	BW-Bawadi	3	Male	30	180	105	124	120	90	No	No	No	No	No	No	No	No	No	No	No	No	?? ????				9.87	5.78	1.29	1.08	4.274	6.02	42.3	3.9	5.8	32.4074	No
3238	BW-Bawadi	3	Male	21	171	79	98	130	80	No	No	No	No	No	No	No	No	No	No	No	No					2.08	4.56	1.53	0.56	2.918	5.34	34.86	4.2	4.6	27.0169	No
3241	BW-Bawadi	3	Male	36	176	83	90	130	70	No	No	No	No	No	No	No	No	No	No	No	No					2.34	6.02	1.65	1.18	4.134	5.67	38.47	3.8	9	26.7949	No
3242	BW-Bawadi	3	Male	37	171	78	100	120	65	No	No	No	No	No	No	No	No	No	No	No	No					5.84	6.35	1.35	2.92	4.416	5.56	37.27	3.7	8.6	26.6749	No
3243	BW-Bawadi	3	Female	27	150	48	75	110	60	No	No	No	No	No	No	No	No	No	No	No	No					2.56	4.75	1.18	2.12	3.146	5.05	31.69	4	6	21.3333	No
3244	BW-Bawadi	3	Female	27	152	43	75	120	70	No	No	No	No	No	No	No	No	No	No	No	No					0.53	3.95	1.31	1.05	2.43	5.4	35.52	4.2	4.8	18.6115	No
3245	BW-Bawadi	3	Female	23	166	52	70	100	60	No	No	No	No	No	No	No	No	No	No	No	No					0.31	4.25	1.36	0.55	2.78	4.72	28.09	3.9	5.3	18.8707	No
3246	BW-Bawadi	3	Female	21	169	59	76	100	60	No	No	No	No	No	No	No	No	No	No	No	No					0.33	5.02	1.51	0.51	3.408	4.38	24.37	2.8	6.2	20.6575	No
3247	BW-Bawadi	3	Female	50	165	77	86	110	70	No	No	No	No	No	No	No	No	No	No	No	No					4.64	5.66	1.32	1.35	4.07	4.51	25.79	4.1	6.3	28.2828	No
3248	BW-Bawadi	3	Female	45	168	80	90	110	60	No	No	No	No	No	No	No	No	No	No	No	No					5.63	3.6	1.83	0.41	1.688	5.61	37.81	4.3	4.4	28.3447	No
3249	BW-Bawadi	3	Female	23	169	53	67	100	60	No	No	No	No	No	No	No	No	No	No	No	No					0.34	4.4	1.65	0.58	2.634	5.32	34.64	3.8	4.2	18.5568	No
3250	BW-Bawadi	3	Male	28	175	86	105	120	80	No	No	No	No	No	No	No	No	No	No	No	No					1.47	4.3	1.03	0.93	3.084	5.28	34.21	4.6	7.7	28.0816	No
3252	REH-Rehab	3	Female	35	170	101	117	120	85	Yes	Previous only	No	No	No	No	No	No	No	No	Yes	Previous only					3.96	6.3	0.89	4.59	4.492	5.28	34.21	3.4	7.6	34.9481	No
3253	REH-Rehab	3	Female	19	152	46	68	110	60	No	No	No	No	No	No	No	No	No	No	No	No					0.38	4.18	1.86	0.92	2.136	5.25	33.88	3.2	7.3	19.91	No
3254	REH-Rehab	3	Female	26	154	56	67	110	70	No	No	No	No	No	No	No	No	No	No	No	No					0.52	3.65	1.48	0.55	2.06	#NULL!	#NULL!	2	#NULL!	23.6128	No
3255	REH-Rehab	3	Female	35	165	75	97	120	70	No	No	No	No	No	No	No	No	No	No	No	No					2.94	3.89	1.17	1.42	2.436	6.08	42.95	4.5	6.8	27.5482	No
3256	REH-Rehab	3	Female	33	163	70	90	108	74	Yes	No	Yes	No	No	No	No	No	No	No	No	No					5.09	3.42	1.13	0.66	2.158	5.58	37.49	4.2	8.7	26.3465	No
3257	REH-Rehab	3	Female	29	158	60	76	115	80	No	No	No	No	No	No	No	No	No	No	No	No					4.82	4.04	1.36	0.6	2.56	5.38	35.3	4.2	4.6	24.0346	No
3263	REH-Rehab	3	Male	28	184	84	91	120	85	No	No	No	No	No	No	No	No	No	No	No	No					3.78	3.31	0.91	0.76	2.248	5.05	31.69	4.2	6.9	24.811	No
3264	REH-Rehab	3	Male	31	175	80	97	125	85	No	No	No	No	No	No	No	No	No	No	No	No					1.83	3.61	1.05	1.5	2.26	5.03	31.48	4.1	7.2	26.1224	No
3265	REH-Rehab	3	Male	31	183	70	84	122	80	No	No	No	No	No	No	No	No	No	No	No	No					0.3	4.59	1.15	0.72	3.296	5	31.15	4.1	#NULL!	20.9024	No
3266	REH-Rehab	3	Male	27	174	104	100	136	71	No	No	No	No	No	No	No	No	No	No	No	No					12.73	3.46	0.8	0.86	2.488	5.59	37.6	3.4	5.1	34.3506	No
3267	REH-Rehab	3	Male	40	178	144	134	136	90	No	No	No	No	No	No	No	No	No	No	No	No					16.04	2.86	0.8	1.09	1.842	5.43	35.85	3.4	5.2	45.4488	No
3268	REH-Rehab	3	Male	31	173	83	99	123	85	No	No	No	No	No	No	No	No	No	No	No	No					2.13	3.58	0.9	0.99	2.482	4.97	30.82	4.2	4.5	27.7323	No
3269	REH-Rehab	3	Male	21	160	61	85	115	71	No	No	No	No	No	No	No	No	No	No	No	No					5.57	2.82	0.93	0.66	1.758	4.66	27.43	3.9	9.1	23.8281	No
3270	REH-Rehab	3	Male	67	165	55	90	111	79	No	No	No	No	No	No	No	No	No	No	No	No					2.04	3.24	1	0.49	2.142	6.11	43.28	3.6	7.2	20.202	No
3271	REH-Rehab	3	Male	19	173	99	100	128	71	No	No	No	No	No	No	No	No	No	No	No	No					#NULL!	2.76	1.05	0.53	1.604	5.73	39.13	4.1	5.2	33.0783	No
3275	REH-Rehab	3	Male	31	163	69	91	113	75	No	No	No	No	No	No	No	No	No	No	No	No					3.67	2.97	0.94	1.39	1.752	4.73	28.2	4	7.3	25.9701	No
3276	REH-Rehab	3	Male	31	166	85	104	140	100	No	No	No	No	No	No	No	No	No	No	No	No					0.89	4.27	0.92	1.26	3.098	5.62	37.92	4	#NULL!	30.8463	No
3277	REH-Rehab	3	Male	39	165	99	120	118	75	No	No	No	No	No	No	No	No	No	No	No	No					5.65	5.15	1.24	1.37	3.636	5.76	39.45	4.7	10	36.3636	No
3278	REH-Rehab	3	Male	38	168	44	79	120	75	No	No	No	No	No	No	No	No	No	No	No	No	Anti epileptic med.				0.76	2.35	0.94	0.33	1.344	5.62	37.92	3.5	7.6	15.5896	No
3279	REH-Rehab	3	Male	27	165	56	78	119	82	No	No	No	No	No	No	No	No	No	No	No	No	Ventolin				#NULL!	3.46	1.09	0.58	2.254	5.56	37.27	4.2	8	20.5693	No
3280	REH-Rehab	3	Male	25	173	123	121	120	70	No	No	No	No	No	No	No	No	No	No	No	No					7.89	3.8	0.97	1.28	2.574	5.34	34.86	3.8	5.9	41.0973	No
3281	REH-Rehab	3	Male	20	171	89	96	128	74	No	No	No	No	No	No	No	No	No	No	No	No	o				3.12	2.31	0.82	0.32	1.426	5.82	40.11	5.6	10.2	30.4367	No
3282	REH-Rehab	3	Male	65	164	68	107	160	110	Yes	Yes	No	No	No	No	No	No	No	No	Yes	No	Micardis 80				12.33	3.78	1.21	0.65	2.44	6.13	43.5	4.8	7.9	25.2826	yes
3283	REH-Rehab	3	Female	35	165	80	85	105	64	No	No	Yes	No	Yes	Previous only	No	No	No	No	No	No	none				0.19	3.9	1.43	0.44	2.382	5.67	38.47	4.1	4.8	29.3848	No
3284	REH-Rehab	3	Male	30	172	77	104	150	80	No	No	No	No	No	No	No	No	No	No	No	No					2.19	3.41	0.95	0.89	2.282	4.95	30.6	4	5.8	26.0276	No
3295	REH-Rehab	3	Male	26	172	98	116	110	70	No	No	No	No	No	No	No	No	No	No	No	No					6.41	3.19	0.85	1.1	2.12	5.27	34.1	3.9	#NULL!	33.126	No
3296	REH-Rehab	3	Male	26	170	67	90	120	60	No	No	No	No	No	No	No	No	No	No	No	No					0.83	3.78	1.89	0.56	1.778	5.78	39.67	3.9	#NULL!	23.1834	No
3297	REH-Rehab	3	Male	30	187	145	149	130	85	No	No	No	No	No	No	No	No	No	No	No	No	Pantoprazol				4.62	4.17	0.91	1.96	2.868	5.61	37.81	4.5	#NULL!	41.4653	No
3298	REH-Rehab	3	Male	38	171	79	105	125	83	Yes	No	Yes	No	No	No	No	No	No	No	No	No					0.85	3.86	0.95	0.77	2.756	5.17	33.01	4.3	4.3	27.0169	No
3299	REH-Rehab	3	Male	22	174	65	58	123	82	No	No	No	No	No	No	No	No	No	No	No	No					0.51	3.74	1.18	0.53	2.454	5.48	36.39	3.9	7.3	21.4692	No
3301	REH-Rehab	3	Male	29	174	81	96	110	80	No	No	No	No	No	No	No	No	No	No	No	No					0.62	3.72	1.06	0.62	2.536	5.36	35.08	3.9	6.1	26.7539	No
3302	RB-Rawabi	3	Male	22	165	48	70	118	80	No	No	No	No	No	No	No	No	No	No	No	No					0.18	4.37	1.13	0.52	3.136	#NULL!	#NULL!	3.9	#NULL!	17.6309	No
3303	REH-Rehab	3	Male	19	175	64	83	125	87	No	No	No	No	No	No	No	No	No	No	No	No					2.71	5.77	1.3	0.96	4.278	#NULL!	#NULL!	4.4	#NULL!	20.898	No
3304	REH-Rehab	3	Male	18	168	44	63	115	80	No	No	No	No	No	No	No	No	No	No	No	No					0.45	5.36	1.28	0.87	3.906	#NULL!	#NULL!	4	#NULL!	15.5896	No
3305	REH-Rehab	3	Female	48	155	64	95	127	69	No	No	No	No	No	No	No	No	No	No	No	No					3.43	5.03	1.39	1.05	3.43	5.26	33.99	4.1	8.1	26.6389	No
3306	REH-Rehab	3	Male	34	174	62	85	120	80	No	No	No	No	No	No	No	No	No	No	No	No					0.63	6.16	1.45	1.03	4.504	5.29	34.32	4.1	5.9	20.4783	No
3307	REH-Rehab	3	Male	29	174	75	90	120	70	No	No	No	No	No	No	No	No	No	No	No	No					0.76	5.5	1.32	0.63	4.054	4.6	26.78	#NULL!	#NULL!	24.7721	No
3308	REH-Rehab	3	Male	58	168	93	115	140	70	Yes	Yes	Yes	No	Yes	No	No	No	No	No	No	No	Omnic 0.4 mg				1.48	5.58	0.94	1.94	4.252	6.09	43.06	5.2	10.4	32.9507	yes
3309	REH-Rehab	3	Male	40	179	81	87	120	80	No	No	No	No	No	No	No	No	No	No	No	No					2.18	5.56	1.07	2.07	4.076	5.24	33.77	3.9	4.1	25.2801	No
3310	REH-Rehab	3	Male	27	170	91	100	133	83	No	No	No	No	No	No	No	No	No	No	No	No					1.09	3.48	1.38	1.15	1.87	5.05	31.69	4.4	5.9	31.4879	No
3331	REH-Rehab	3	Male	51	167	81	105	107	78	No	No	No	No	Yes	No	No	No	No	No	No	No					13.26	6.03	1.28	0.81	4.588	5.92	41.2	4.4	6.4	29.0437	No
3341	REH-Rehab	3	Male	22	174	62	76	130	70	No	No	No	No	No	No	No	No	No	No	No	No					0.33	4.15	1.29	0.56	2.748	5.43	35.85	3.7	#NULL!	20.4783	No
3342	REH-Rehab	3	Male	29	173	150	145	150	80	No	No	No	No	No	No	No	No	No	No	No	No					10.91	5.85	1.24	1.63	4.284	6.93	52.24	5.2	9.5	50.1186	No
3343	REH-Rehab	3	Male	26	160	70	64	120	69	No	No	No	No	No	No	No	No	No	No	No	No					1.25	6.08	1.56	1.52	4.216	4.75	28.42	3.5	5.2	27.3438	No
3344	REH-Rehab	3	Male	23	160	72	86	125	70	No	No	No	No	No	No	No	No	No	No	No	No					5.54	4.52	1.51	0.65	2.88	5.46	36.17	4	5.7	28.125	No
3345	REH-Rehab	3	Male	18	174	99	97	132	60	No	No	No	No	No	No	No	No	No	No	No	No					5.72	3.55	0.93	0.61	2.498	5.13	32.57	3.9	6.5	32.6992	No
3346	REH-Rehab	3	Male	19	163	63	84	120	70	No	No	No	No	No	No	No	No	No	No	No	No					10.9	4.01	1.43	0.82	2.416	4.85	29.51	4.3	6	23.7118	No
3347	REH-Rehab	3	Male	58	168	89	119	122	80	Yes	Yes	No	No	No	No	No	No	No	No	No	No					0.77	4.68	0.98	1.01	3.498	4.89	29.95	5.2	9.3	31.5334	yes
3348	REH-Rehab	3	Male	46	163	111	143	148	100	No	No	No	No	No	No	No	No	No	No	No	No					#NULL!	5.26	1.24	0.82	3.856	6.51	47.65	5.4	12.2	41.778	No
3349	REH-Rehab	3	Male	32	182	54	78	98	62	No	No	No	No	No	No	No	No	No	No	No	No					0.28	4.24	1.11	2.37	2.656	5.36	35.08	4.1	5.3	16.3024	No
3350	REH-Rehab	3	Male	38	169	109	123	120	78	No	No	No	No	No	No	No	No	No	No	No	No					15.89	4.13	0.81	3.68	2.584	5.64	38.14	5	6.1	38.1639	No
3354	REH-Rehab	3	Female	21	158	63	86	110	70	No	No	No	No	No	No	No	No	No	No	No	No					3.59	3.75	1.29	0.5	2.36	5.22	33.55	4	6.9	25.2363	No
3355	REH-Rehab	3	Female	19	160	83	97	126	70	No	No	No	No	No	No	Yes	Previous only	No	No	No	No					2.02	4.75	1.57	0.69	3.042	5.41	35.63	5.6	9.2	32.4219	No
3356	REH-Rehab	3	Male	20	166	70	81	132	78	No	No	No	No	No	No	No	No	No	No	No	No					2.38	4.99	1.21	0.65	3.65	5.34	34.86	4.2	4.8	25.4028	No
3360	REH-Rehab	3	Male	49	182	105	104	125	85	No	No	No	No	No	No	No	No	No	No	No	No					9.58	5.84	0.96	1.74	4.532	6.62	48.85	8.2	11.8	31.6991	No
3366	REH-Rehab	3	Male	27	180	95	110	120	80	No	No	No	No	No	No	No	No	No	No	No	No					1.66	5.32	1.21	2.44	3.622	5.35	34.97	4.8	6.3	29.321	No
3367	REH-Rehab	3	Male	32	178	100	103	120	82	No	No	No	No	No	No	No	No	No	No	No	No					8.65	4.37	1.04	2.25	2.88	5.41	35.63	5.2	8.7	31.5617	No
3368	REH-Rehab	3	Male	38	170	73	93	120	80	No	No	No	No	No	No	No	No	No	No	No	Yes					1.88	3.95	0.99	1.41	2.678	4.96	30.71	5.7	7.3	25.2595	No
3369	REH-Rehab	3	Male	52	168	102	115	150	90	Yes	Yes	No	No	No	No	No	No	No	No	No	No	nutrilix				1.28	4.14	1.15	1.11	2.768	5.39	35.41	5.5	10	36.1395	yes
3370	REH-Rehab	3	Male	32	180	106	118	120	80	No	No	No	No	No	No	No	No	No	No	No	No					2.92	5.41	1.21	2.82	3.636	4.98	30.93	4	7.3	32.716	No
3376	SHK-East Hwy	3	Male	32	170	67	93	117	78	No	No	No	No	No	No	No	No	No	No	No	No	anti-histamin	analegiscs			0.84	4.48	1.48	1.09	2.782	5.34	34.86	4.1	4.6	23.1834	No
3377	SHK-East Hwy	3	Male	63	173	101	128	136	83	Yes	Yes	Yes	Yes	Yes	Yes	No	No	No	No	No	No	Captopril tablets 25mg	Perindopril arginine 5mg	Atrov	Allopurinol	0.54	4.51	0.8	5.87	2.536	4.24	22.84	3	6.7	33.7465	yes
3378	SHK-East Hwy	3	Male	30	165	102	115	113	77	Yes	No	Yes	Previous only	Yes	Previous only	No	No	No	No	No	No	Vitamin-D	Atrovastatin (irregular use)			5.24	6.35	0.99	2.15	4.93	5.51	36.72	3.5	6.4	37.4656	No
3379	SHK-East Hwy	3	Male	24	182	173	150	102	54	No	No	No	No	No	No	No	No	No	No	No	No					11.85	4.25	1.27	0.8	2.82	5.78	39.67	4.4	6.1	52.228	No
3380	SHK-East Hwy	3	Male	40	175	90	109	135	76	Yes	No	No	No	Yes	No	No	No	No	No	No	No					1.34	5.85	1.45	1.47	4.106	4.81	29.07	4.3	7.1	29.3878	No
3381	SHK-East Hwy	3	Male	32	175	86	97	106	70	No	No	No	No	No	No	No	No	No	No	No	No					1.02	3.08	1.23	0.65	1.72	5.03	31.48	3.8	7	28.0816	No
3382	SHK-East Hwy	3	Male	52	172	67	102	119	70	No	No	No	No	No	No	No	No	No	No	No	No					7.26	5	1.07	1.48	3.634	5.45	36.07	4.6	4.8	22.6474	No
3383	SHK-East Hwy	3	Male	22	170	83	104	122	58	No	No	No	No	No	No	No	No	No	No	No	No					0.97	5.94	1.67	0.72	4.126	5.41	35.63	4.5	5.9	28.7197	No
3384	SHK-East Hwy	3	Male	22	184	73	90	131	73	No	No	No	No	No	No	No	No	No	No	No	No	isoniazid	vit.b6			0.43	5.57	1.64	1.38	3.654	#NULL!	#NULL!	3.1	4.6	21.5619	No
3385	SHK-East Hwy	3	Male	35	168	90	112	126	65	No	No	No	No	No	No	No	No	No	No	No	No					5.72	4.81	1.15	1.74	3.312	5.59	37.6	3.5	6.2	31.8878	No
3386	SHK-East Hwy	3	Male	31	179	103	115	110	75	No	No	No	No	No	No	No	No	No	No	No	No					9.62	5.51	1.27	2.03	3.834	5.17	33.01	2.9	3.4	32.1463	No
3387	SHK-East Hwy	3	Female	43	157	68	93	100	60	No	No	No	No	No	No	No	No	No	No	No	No					4.59	6.39	1.87	1.28	4.264	4.94	30.49	3.5	6	27.5873	No
3388	SHK-East Hwy	3	Female	35	160	90	96	116	63	No	No	No	No	No	No	No	No	No	No	No	No					#NULL!	4.06	1.42	0.56	2.528	5.63	38.03	3.9	7.3	35.1562	No
3389	SHK-East Hwy	3	Male	28	180	69	79	126	74	No	No	No	No	No	No	No	No	No	No	No	No					0.28	4.82	1.68	1.13	2.914	5.51	36.72	3.8	6.5	21.2963	No
3390	SHK-East Hwy	3	Male	32	177	65	80	129	72	No	No	No	No	No	No	No	No	No	No	No	No					0.54	4.3	1.59	0.78	2.554	5.75	39.34	4.3	7.7	20.7476	No
3391	SHK-East Hwy	3	Male	35	180	74	80	106	50	No	No	No	No	No	No	No	No	No	No	No	No					0.3	4.34	1.85	0.59	2.372	5.46	36.17	2.7	3.1	22.8395	No
3392	SHK-East Hwy	3	Male	24	170	117	129	132	62	No	No	Yes	No	No	No	No	No	No	No	No	No					5.59	5.35	1.13	1.02	4.016	5.35	34.97	3.2	4.4	40.4844	No
3393	SHK-East Hwy	3	Male	30	196	121	123	150	91	No	No	No	No	No	No	No	No	No	No	No	No	Paracetamol				0.49	4.94	1.06	2.13	3.454	5.31	34.54	4.7	7.5	31.4973	No
3394	SHK-East Hwy	3	Female	22	160	48	70	112	73	No	No	No	No	No	No	No	No	No	No	No	No					0.3	5.64	1.49	1.08	3.934	5.53	36.94	4.5	4.6	18.75	No
3395	SHK-East Hwy	3	Male	26	165	73	94	120	70	No	No	No	No	No	No	No	No	No	No	No	No					3.47	5.37	1.36	1.77	3.656	5.27	34.1	4.6	5.5	26.8136	No
3396	SHK-East Hwy	3	Female	23	160	79	#NULL!	107	71	No	No	No	No	No	No	No	No	No	No	No	No					17.47	4.73	1.44	1.06	3.078	6.51	47.65	5.4	6.3	30.8594	No
3397	SHK-East Hwy	3	Female	50	160	94	121	130	80	No	No	No	No	No	No	No	No	Yes	No	No	No					6.76	4.31	2.19	0.48	2.024	5.51	36.72	3.9	4.7	36.7188	No
3398	SHK-East Hwy	3	Female	39	160	85	#NULL!	103	63	No	No	No	No	No	No	No	No	No	No	No	No					5.62	4.91	1.67	1.4	2.96	5.81	40	4.4	5.4	33.2031	No
3399	SHK-East Hwy	3	Female	19	149	45	72	102	65	No	No	No	No	No	No	No	No	No	No	No	No					0.28	3.14	1.38	0.92	1.576	4.81	29.07	4.2	5.5	20.2694	No
3400	SHK-East Hwy	3	Female	22	166	92	101	118	80	No	No	No	No	No	No	No	No	No	No	No	No					4.48	4.59	1.45	1	2.94	5.08	32.02	4.4	4.7	33.3866	No
3401	SHK-East Hwy	3	Male	18	170	61	76	115	75	No	No	No	No	No	No	No	No	No	No	No	No					0.33	3.33	1.49	0.69	1.702	5.11	32.35	2.7	6	21.1073	No
3402	SHK-East Hwy	3	Female	37	172	78	93	105	60	Yes	Yes	No	No	No	No	No	No	No	No	No	No	Amlodepin	Marvelon			9.78	5.03	1.74	1.41	3.008	5.08	32.02	3	4.5	26.3656	yes
3403	SHK-East Hwy	3	Male	39	180	105	119	119	65	No	No	No	No	No	No	No	No	No	No	No	No					2.31	4.6	1.29	1.27	3.056	5.4	35.52	3.6	6.2	32.4074	No
3404	SHK-East Hwy	3	Male	27	165	89	109	130	60	No	No	No	No	No	No	No	No	No	No	No	No	Propranol	Faverin			8.83	4.34	1.2	0.77	2.986	5.97	41.75	3.8	4.7	32.6905	No
3405	SHK-East Hwy	3	Male	63	160	59	85	140	95	Yes	Yes	No	No	No	No	No	No	No	No	No	No	Drug of HTN Unknown of its name				#NULL!	4.99	1.34	1.11	3.428	#NULL!	#NULL!	3.9	#NULL!	23.0469	yes
3406	SHK-East Hwy	3	Male	35	180	107	115	126	90	No	No	No	No	No	No	No	No	No	No	No	No					5.39	5.94	1.43	1.73	4.164	#NULL!	#NULL!	4.4	9.1	33.0247	No
3473	SHK-East Hwy	3	Male	43	175	104	137	139	72	Yes	Yes	No	No	No	No	No	No	No	No	No	No	Micarids				4.93	3.86	1.11	1.27	2.496	5.79	39.78	3.3	3.7	33.9592	yes
3474	SHK-East Hwy	3	Female	53	175	103	125	133	60	Yes	Yes	Yes	Yes	Yes	Yes	No	No	No	No	No	No	Confor	Verpamil	Stati	Vitamine d	4.65	4.33	1.28	1.14	2.822	6.09	43.06	3.2	4.9	33.6327	yes
3475	SHK-East Hwy	3	Female	55	145	99	121	160	80	No	No	Yes	No	Yes	No	No	No	No	No	No	No					7.3	5.39	1.13	2.89	3.682	5.53	36.94	4.2	6.5	47.0868	No
3476	SHK-East Hwy	3	Male	27	173	84	93	122	60	No	No	No	No	No	No	No	No	No	No	No	No					3.02	5.34	1.42	1.11	3.698	5.56	37.27	3.5	5.8	28.0664	No
3477	SHK-East Hwy	3	Male	18	158	59	78	120	70	No	No	No	No	No	No	Yes	No	No	No	No	No					7.98	4.36	1.31	1.28	2.794	5.45	36.07	4.3	4.4	23.634	No
3478	SHK-East Hwy	3	Female	42	145	52	75	120	70	No	No	No	No	No	No	Yes	No	No	No	No	No					#NULL!	5	2.4	0.6	2.48	5.56	37.27	4.9	8.9	24.7325	No
3479	SHK-East Hwy	3	Male	28	160	97	101	131	74	No	No	No	No	No	No	No	No	No	No	No	No					#NULL!	#NULL!	#NULL!	#NULL!	#NULL!	4.98	30.93	3.4	3.9	37.8906	No
3501	KLO-Kilo14	3	Female	26	153	60	80	120	60	Yes	Previous only	No	No	No	No	No	No	No	No	No	No					0.79	6.31	1.63	0.66	4.548	5.24	33.77	2	2.8	25.6312	No
3502	KLO-Kilo14	3	Female	35	155	36	61	90	50	No	No	No	No	No	No	No	No	No	No	No	No					0.16	3.87	1.66	0.53	2.104	5.38	35.3	3.6	3.6	14.9844	No
3503	KLO-Kilo14	3	Female	30	160	59	76	90	60	No	No	No	No	No	No	No	No	No	No	No	No					1.15	4.71	1.54	1.26	2.918	5.42	35.74	3.3	3.6	23.0469	No
3504	KLO-Kilo14	3	Male	32	161	75	98	120	80	No	No	No	No	No	No	No	No	No	No	No	No					0.44	4.31	1.41	0.76	2.748	5.28	34.21	3.1	3.6	28.9341	No
3505	KLO-Kilo14	3	Male	36	153	89	89	124	76	No	No	No	No	No	No	No	No	Yes	No	No	No					0.44	4.35	1.42	0.77	2.776	5.28	34.21	3.1	3.2	38.0196	No
3506	KLO-Kilo14	3	Male	39	158	77	86.4	123	76	No	No	No	No	No	No	No	No	No	No	No	No					3.64	5.88	1.54	2.21	3.898	6.79	50.71	3.9	4.2	30.8444	No
3507	KLO-Kilo14	3	Male	25	168	89	120	118	69	No	No	No	No	No	No	No	No	No	No	No	No					0.42	4.31	1.42	0.76	2.738	5.56	37.27	3.3	3.5	31.5334	No
3508	KLO-Kilo14	3	Male	28	163	105	153	128	79	No	No	No	No	No	No	No	No	No	No	No	No					13.05	5.61	1.23	1.11	4.158	5.2	33.33	3.5	3.6	39.5197	No
3509	KLO-Kilo14	3	Male	26	170	68	91.5	115	82	No	No	No	No	No	No	No	No	No	No	No	No					2.71	5.52	1.26	1.54	3.952	3.82	18.25	2.9	3.2	23.5294	No
3510	KLO-Kilo14	3	Female	35	170	71	88	128	83	No	No	No	No	No	No	No	No	No	No	No	No					3.1	4.1	1.15	0.55	2.84	5.38	35.3	3.3	5.7	24.5675	No
3511	KLO-Kilo14	3	Male	45	180	90	98	124	82	No	No	No	No	No	No	No	No	No	No	No	No					#NULL!	5.02	0.95	1.03	3.864	5.8	39.89	3.4	6.4	27.7778	No
3512	KLO-Kilo14	3	Male	26	171	84	91	120	75	No	No	No	No	No	No	No	No	No	No	No	No					3.1	4.14	1.18	0.58	2.844	4.75	28.42	3.8	4.3	28.7268	No
3513	KLO-Kilo14	3	Male	25	169	75	96	120	80	No	No	No	No	No	No	No	No	No	No	No	No					2.27	2.52	0.94	0.74	1.432	5.13	32.57	2.9	3	26.2596	No
3514	KLO-Kilo14	3	Female	41	168	100	114	130	60	No	No	Yes	Previous only	No	No	No	No	Yes	No	No	No	Compined oral contraceptive pills				8.62	4.2	1.33	0.58	2.754	4.94	30.49	4.4	6.3	35.4308	No
3515	KLO-Kilo14	3	Female	29	164	100	95	110	60	No	No	No	No	No	No	No	No	No	No	No	No					2.4	4.54	1.2	0.91	3.158	5.18	33.11	4.2	4.4	37.1802	No
3516	KLO-Kilo14	3	Female	27	160	55	80	118	75	No	No	No	No	No	No	No	No	No	No	No	No					18.59	3.67	1.05	0.68	2.484	5.56	37.27	4.6	4.8	21.4844	No
3517	KLO-Kilo14	3	Male	35	170	75	93	130	75	No	No	No	No	No	No	No	No	No	No	No	No					8.02	5.6	1.19	1.13	4.184	5.34	34.86	4.1	4.4	25.9516	No
3518	KLO-Kilo14	3	Male	27	167	68	97	125	80	No	No	No	No	No	No	No	No	No	No	No	No					2.49	5.22	1.48	1.09	3.522	5.84	40.33	4	4	24.3824	No
3520	KLO-Kilo14	3	Female	40	168	74	89	130	85	No	No	No	No	No	No	No	No	No	No	No	No					0.39	4.05	1.34	0.85	2.54	3.85	18.58	4	4.4	26.2188	No
3521	KLO-Kilo14	3	Female	49	167	69	88	135	85	No	No	No	No	No	No	No	No	No	No	No	No					3.04	4.07	1.15	0.61	2.798	4.5	25.68	3.1	3.8	24.7409	No
3522	KLO-Kilo14	3	Male	40	170	74	90	118	76	No	No	No	No	No	No	No	No	No	No	No	No					5.69	5.69	1.35	2.36	3.868	4.38	24.37	2.8	3.1	25.6055	No
3523	KLO-Kilo14	3	Female	53	169	100	111	130	90	Yes	Yes	No	No	No	No	No	No	No	No	No	No	Atenolol 100 mg OD	Enalapril 20 mg OD			1.64	5.54	1.99	1.07	3.336	5.49	36.5	3.5	4	35.0128	yes
3524	KLO-Kilo14	3	Male	28	163	76	97	120	80	No	No	No	No	No	No	No	No	No	No	No	No					#NULL!	7.02	1.93	1.92	4.706	4.93	30.38	3.9	5.1	28.6048	No
3525	KLO-Kilo14	3	Male	27	163	74	97	125	80	No	No	No	No	No	No	No	No	No	No	No	No					2.93	3.66	1.26	0.57	2.286	5.7	38.8	2.9	3.6	27.852	No
3526	KLO-Kilo14	3	Male	26	170	80	97	120	80	No	No	No	No	No	No	No	No	No	No	No	No					3.54	4.46	1.52	0.66	2.808	5.6	37.71	3.8	4.3	27.6817	No
3527	KLO-Kilo14	3	Male	32	168	78	98	130	80	No	No	No	No	No	No	No	No	No	No	No	No	No	No	No	No	3.56	4.46	1.5	0.66	2.828	5.12	32.46	3.6	5.2	27.6361	No
3529	KLO-Kilo14	3	Male	24	170	75	90	125	70	No	No	No	No	No	No	No	No	No	No	No	No					3.5	4.44	1.47	0.67	2.836	5.82	40.11	3.8	8.6	25.9516	No
3530	KLO-Kilo14	3	Male	36	168	85	94	125	80	No	No	No	No	No	No	No	No	No	No	No	No					0.81	4.43	1.17	2.13	2.834	5.7	38.8	5.4	7.5	30.1162	No
3531	KLO-Kilo14	3	Male	30	172	85	99	125	85	No	No	No	No	No	No	No	No	No	No	No	No					0.82	4.37	1.18	2.12	2.766	6.13	43.5	3.7	3.8	28.7317	No
3532	KLO-Kilo14	3	Female	32	150	42	63	90	60	No	No	No	No	No	No	No	No	No	No	No	No					0.17	4.17	1.65	0.45	2.43	5.32	34.64	2.5	3	18.6667	No
3533	KLO-Kilo14	3	Female	32	164	68	90	100	60	No	No	No	No	Yes	No	No	No	No	No	No	No	Compined oral contraceptive pills				2.38	4.72	1.49	1.18	2.994	4.42	24.81	2	2.7	25.2826	No
3534	KLO-Kilo14	3	Female	39	156	54	72	110	60	No	No	No	No	No	No	No	No	No	No	No	No	Combined oral contraceptive pills				7.8	4.49	1.29	0.98	3.004	5.43	35.85	3.2	6.6	22.1893	No
3535	KLO-Kilo14	3	Female	30	153	65	79	110	70	No	No	No	No	No	No	No	No	No	No	No	No					2.43	5.21	1.71	0.97	3.306	5.2	33.33	2.8	5	27.7671	No
3536	KLO-Kilo14	3	Male	26	180	80	94	124	81	No	No	No	No	No	No	No	No	No	No	No	No					7.03	5.76	1.03	4.55	3.82	5.6	37.71	0.7	0.8	24.6914	No
3537	KLO-Kilo14	3	Male	23	177	78	90	122	80	No	No	No	No	No	No	No	No	No	No	No	No					5.17	6.15	1.06	1.79	4.732	5.42	35.74	0.5	0.9	24.8971	No
3538	KLO-Kilo14	3	Male	27	180	80	94	122	76	No	No	No	No	No	No	No	No	No	No	No	No					3.67	5.69	1.01	3.87	3.906	5.14	32.68	0.7	4	24.6914	No
3539	KLO-Kilo14	3	Male	21	180	80	90	122	80	No	No	No	No	No	No	No	No	No	No	No	No					5.08	6.06	1.01	1.71	4.708	5.19	33.22	4.1	4.2	24.6914	No
3540	KLO-Kilo14	3	Male	26	179	78	95	124	86	No	No	No	No	No	No	No	No	No	No	No	No					3.74	5.68	1.01	3.75	3.92	5.39	35.41	4.1	4.4	24.3438	No
3541	KLO-Kilo14	3	Male	29	172	72	88	115	70	No	Yes	No	No	No	No	No	No	No	No	No	No					6.97	5.73	1.02	3.76	3.958	5.12	32.46	0.9	4.1	24.3375	yes
3542	KLO-Kilo14	3	Male	25	169	68	88	115	72	No	No	No	No	No	No	No	No	No	No	No	No					1.99	5.59	0.98	4.4	3.73	5.14	32.68	4	4.2	23.8087	No
3543	KLO-Kilo14	3	Male	20	168	70	88	115	70	No	No	No	No	No	No	No	No	No	No	No	No					3.74	5.85	1.51	1.31	4.078	5.3	34.43	0.6	4	24.8016	No
3544	KLO-Kilo14	3	Male	26	165	77	93	120	78	No	No	No	No	No	No	No	No	No	No	No	No					2	6.21	1.55	1.37	4.386	5.25	33.88	4.3	4.3	28.2828	No
3545	KLO-Kilo14	3	Male	34	172	78	93	130	82	No	No	No	No	No	No	No	No	No	No	No	No					5.14	6.13	1.06	1.74	4.722	5.21	33.44	4.1	4.2	26.3656	No
3546	KLO-Kilo14	3	Male	31	180	83	90	125	80	No	No	No	No	No	No	No	No	No	No	No	No					2.62	4.82	1.11	2.75	3.16	5.67	38.47	4.2	4.4	25.6173	No
3547	KLO-Kilo14	3	Male	27	177	78	89	130	85	No	No	No	No	No	No	No	No	No	No	No	No					2.56	4.85	1.1	2.74	3.202	5.64	38.14	4.1	4.3	24.8971	No
3548	KLO-Kilo14	3	Male	22	185	90	95	135	80	No	No	No	No	No	No	No	No	No	No	No	No					5.06	6.14	1.06	1.76	4.728	5.66	38.36	4.1	4.2	26.2966	No
3549	KLO-Kilo14	3	Male	20	175	79	84	130	80	No	No	No	No	No	No	No	No	No	No	No	No					8.43	6.21	1.61	1.37	4.326	5.44	35.96	3.1	4.2	25.7959	No
3550	KLO-Kilo14	3	Male	53	180	84	93	125	75	No	No	No	No	No	No	No	No	No	No	No	No					1.6	5.07	1.54	0.83	3.364	4.2	22.4	0.2	0.2	25.9259	No
3551	KLO-Kilo14	3	Male	37	183	85	91	126	82	No	No	No	No	No	No	No	No	No	No	No	No					3.18	5.82	1.1	3.94	3.932	5.71	38.91	0.2	0.3	25.3815	No
3552	KLO-Kilo14	3	Male	28	170	75	88	120	80	No	No	No	No	No	No	No	No	No	No	No	No					3.56	4.58	1.81	1.6	2.45	6.04	42.51	0.4	1	25.9516	No
3553	KLO-Kilo14	3	Male	20	176	80	89	120	80	No	No	No	No	No	No	No	No	No	No	No	No					11.61	5.77	1.38	3.91	3.608	5.35	34.97	0.9	2.5	25.8264	No
3554	KLO-Kilo14	3	Male	30	178	83	90	126	84	No	No	No	No	No	No	No	No	No	No	No	No					1.59	5	1.52	0.82	3.316	5.05	31.69	0.2	0.9	26.1962	No
3555	KLO-Kilo14	3	Male	42	185	90	92	124	82	No	No	No	No	No	No	No	No	No	No	No	No					11.62	5.62	1.34	3.86	3.508	5.08	32.02	2.8	2.9	26.2966	No
3556	KLO-Kilo14	3	Male	28	172	82	97	120	85	No	No	No	No	No	No	No	No	No	No	No	No					1.58	5.02	1.55	0.83	3.304	5.42	35.74	2.4	2.4	27.7177	No
3557	KLO-Kilo14	3	Male	26	178	86	97	125	85	No	No	No	No	No	No	No	No	No	No	No	No					3.21	5.83	1.11	4.07	3.906	5.85	40.44	0.9	2.4	27.143	No
3558	KLO-Kilo14	3	Male	30	171	74	97	120	80	No	No	No	No	No	No	No	No	No	No	No	No					12.02	5.8	1.35	3.92	3.666	4.4	24.59	0.8	2.5	25.3069	No
3559	KLO-Kilo14	3	Male	26	168	73	96	120	80	No	No	No	No	No	No	No	No	No	No	No	No					0.89	4.84	1.86	0.69	2.842	5.4	35.52	1.4	2.3	25.8645	No
3560	KLO-Kilo14	3	Male	27	170	78	96	125	85	No	No	No	No	No	No	No	No	No	No	No	No					5.85	4.21	1.46	2.06	2.338	6.65	49.18	5.7	7.9	26.9896	No
3561	KLO-Kilo14	3	Male	34	172	82	99	120	80	No	No	No	No	No	No	No	No	No	No	No	No					5.75	5.55	2.1	1.39	3.172	6.62	48.85	5.7	7.9	27.7177	No
3562	KLO-Kilo14	3	Male	28	169	74	97	120	80	No	No	No	No	No	No	No	No	No	No	No	No					0.9	4.95	1.52	1.09	3.212	5.25	33.88	3.5	3.7	25.9095	No
3563	KLO-Kilo14	3	Male	29	173	81	97	120	80	No	No	No	No	No	No	No	No	No	No	No	No					0.47	4.65	1.81	0.74	2.692	5.4	35.52	0.2	0.2	27.0641	No
3564	KLO-Kilo14	3	Male	26	168	74	95	120	80	No	No	No	No	No	No	No	No	No	No	No	No					2.45	4.75	1.53	1.38	2.944	5.28	34.21	0.2	0.2	26.2188	No
3565	KLO-Kilo14	3	Male	36	174	83	98	125	80	No	No	No	No	No	No	No	No	No	No	No	No					2.43	4.73	1.53	1.37	2.926	5.2	33.33	0.2	0.2	27.4145	No
3566	KLO-Kilo14	3	Male	25	170	88	99	114	88	No	No	No	No	No	No	No	No	No	No	No	No					1.41	3.75	1.81	0.73	1.794	5.29	34.32	0.2	0.2	30.4498	No
3567	KLO-Kilo14	3	Male	25	172	90	100	125	85	No	No	No	No	No	No	No	No	No	No	No	No					0.24	5.44	1.81	1.15	3.4	5.32	34.64	0.2	0.2	30.4218	No
3568	KLO-Kilo14	3	Male	25	186	80	98	140	89	No	No	No	No	No	No	No	No	No	No	No	No					0.27	5.94	1.82	1.17	3.886	5	31.15	0.2	0.2	23.1241	No
3569	KLO-Kilo14	3	Male	25	174	98	102	123	80	No	No	No	No	No	No	No	No	No	No	No	No					0.26	6.02	1.84	1.18	3.944	5.35	34.97	0.2	0.2	32.3689	No
3570	KLO-Kilo14	3	Male	33	175	100	102	134	89	No	No	No	No	No	No	No	No	No	No	No	No					0.47	4.52	1.83	0.72	2.546	5.24	33.77	0.2	0.2	32.6531	No
3571	KLO-Kilo14	3	Male	28	165	85	105	135	80	No	No	No	No	No	No	No	No	No	No	No	No	No	No	No	No	2.44	4.69	1.52	1.36	2.898	5.43	35.85	0.2	0.2	31.2213	No
3572	KLO-Kilo14	3	Female	39	153	69	80	110	50	No	No	No	No	No	No	No	No	No	No	No	No					3.77	4.88	1.89	0.89	2.812	5.18	33.11	0.2	0.2	29.4758	No
3573	KLO-Kilo14	3	Male	61	163	67	88	115	80	No	No	Yes	Yes	Yes	Yes	No	No	No	No	No	No	atorvostatine	omega-3	co-en		0.49	4.65	1.82	0.74	2.682	5.28	34.21	0.2	0.2	25.2174	No
3574	KLO-Kilo14	3	Male	53	165	70	90	120	80	No	No	Yes	Yes	Yes	Yes	No	No	No	No	No	No	atorvostatine	omega-3	co-en		0.44	4.59	1.78	0.74	2.662	5.51	36.72	0.2	0.2	25.7117	No
3575	KLO-Kilo14	3	Female	29	158	65	80	120	70	No	No	Yes	No	No	No	No	No	No	No	No	No	IRON	OMEGA3			1.98	4.37	1.24	3.11	2.508	4.98	30.93	0.2	0.2	26.0375	No
3576	KLO-Kilo14	3	Male	36	166	70	90	120	80	No	No	No	No	No	No	No	No	No	No	No	No					2	4.4	1.23	3.2	2.53	5.51	36.72	0.2	0.2	25.4028	No
3576	KLO-Kilo14	3	Male	36	165	75	80	120	70	No	No	No	No	No	No	No	No	No	No	No	No					2	4.4	1.23	3.2	2.53	5.51	36.72	0.2	0.2	27.5482	No
3577	KLO-Kilo14	3	Male	25	167	106	112	124	81	No	No	No	No	No	No	No	No	No	No	No	No					2.01	4.28	1.21	3.08	2.454	5.35	34.97	0.2	0.2	38.0078	No
3578	KLO-Kilo14	3	Male	36	160	97	121	115	75	No	No	No	No	No	No	No	No	No	No	No	No					0.49	4.97	1.68	1.56	2.978	5.3	34.43	0.2	0.2	37.8906	No
3579	KLO-Kilo14	3	Male	28	180	70	90	118	70	No	No	No	No	No	No	No	No	No	No	No	No					3.53	4.36	1.74	1.52	2.316	4.99	31.04	0.2	0.2	21.6049	No
3580	KLO-Kilo14	3	Male	28	175	70	95	120	70	No	No	No	No	No	No	No	No	No	No	No	No					3.62	4.55	1.77	1.52	2.476	5.29	34.32	0.2	0.2	22.8571	No
3581	KLO-Kilo14	3	Male	26	175	70	95	120	70	No	No	No	No	No	No	No	No	No	No	No	No					0.96	4.65	1.98	0.57	2.556	5.86	40.55	0.2	0.2	22.8571	No
3582	KLO-Kilo14	3	Male	29	180	75	95	120	80	No	No	No	No	No	No	No	No	No	No	No	No					3.51	4.43	1.74	1.5	2.39	4.96	30.71	0.2	0.2	23.1481	No
3626	RA-Rabwa	3	Male	34	175	83	96	117	64	No	No	No	No	No	No	No	No	No	No	No	No					1	4.15	1.43	1	2.52	5.6	37.71	5	7.9	27.102	No
3627	RA-Rabwa	3	Male	35	166	69	81	115	73	No	No	No	No	No	No	No	No	No	No	No	No					2.8	4.38	1.35	0.81	2.868	4.92	30.27	4.1	6.9	25.0399	No
3628	RA-Rabwa	3	Male	35	171	83	91	112	69	No	No	No	No	No	No	No	No	No	No	No	No					4.36	5.44	1.24	1.83	3.834	6.1	43.17	4.9	10.3	28.3848	No
3629	RA-Rabwa	3	Male	27	162	55	76	104	51	No	No	No	No	No	No	No	No	No	No	No	No					1.53	4.4	1.11	0.79	3.132	5.51	36.72	4.1	5.8	20.9572	No
3630	RA-Rabwa	3	Male	34	167	108	122	114	73	No	No	No	No	No	No	No	No	No	No	No	No					2.4	5.74	1.31	1.6	4.11	5.37	35.19	4.2	7	38.7249	No
3631	RA-Rabwa	3	Male	31	169	106	104	117	67	No	No	No	No	No	No	No	No	No	No	No	No					#NULL!	4.67	1.5	0.71	3.028	5.45	36.07	4.3	5.9	37.1135	No
3632	RA-Rabwa	3	Male	26	180	119	122	117	56	No	No	No	No	No	No	No	No	No	No	No	No					10.5	3.81	1.23	0.54	2.472	5.47	36.28	4.6	5.3	36.7284	No
3633	RA-Rabwa	3	Male	28	169	96	102	134	63	No	No	Yes	No	Yes	No	No	No	No	No	No	No					2.35	5.45	1.19	1.36	3.988	5.19	33.22	4.1	4.7	33.6123	No
3634	RA-Rabwa	3	Male	32	168	88	109	123	65	No	No	No	No	No	No	No	No	No	No	No	No					0.4	7.43	1.26	1.35	5.9	5.65	38.25	5.1	9.3	31.1791	No
3635	RA-Rabwa	3	Male	31	167	112	122	125	67	No	No	No	No	No	No	No	No	No	No	No	No					16.01	7.34	1.28	0.73	5.914	5.8	39.89	5.7	10.3	40.1592	No
3636	RA-Rabwa	3	Male	29	174	56	74	118	51	No	No	No	No	No	No	No	No	No	No	No	No					0.57	3.63	1.27	6.05	1.15	5.44	35.96	4	4.3	18.4965	No
3637	RA-Rabwa	3	Male	29	171	96	107	124	57	No	No	No	No	No	No	No	No	No	No	No	No					2.8	5.05	0.93	1.46	3.828	4.57	26.45	5.6	5.7	32.8306	No
3638	RA-Rabwa	3	Male	35	166	100	108	124	62	No	No	No	No	Yes	Previous only	No	No	No	No	No	No					4.88	5.64	1.69	0.46	3.858	4.68	27.65	4.8	8.4	36.2897	No
3639	RA-Rabwa	3	Male	28	165	96	116	119	68	Yes	No	No	No	No	No	No	No	No	No	No	No					5.2	4.29	1.22	0.94	2.882	5.22	33.55	3.7	7.7	35.2617	No
3640	RA-Rabwa	3	Male	26	163	80	103	119	70	No	No	No	No	No	No	No	No	No	No	No	No					1.81	3.8	1.11	2.84	2.122	5.38	35.3	3.8	6.6	30.1103	No
3641	RA-Rabwa	3	Male	22	170	92	106	125	60	No	No	No	No	No	No	No	No	No	No	No	No					#NULL!	5.18	1.24	0.81	3.778	5.29	34.32	4.3	9.7	31.8339	No
3642	RA-Rabwa	3	Male	29	186	154	139	128	60	No	No	No	No	No	No	No	No	No	No	No	No					2.22	6.12	1.04	1.87	4.706	5.16	32.9	5.3	6.2	44.5138	No
3643	RA-Rabwa	3	Male	24	167	77	94	129	59	No	No	No	No	No	No	No	No	Yes	No	No	No					3.26	4.18	1.39	0.46	2.698	5.09	32.13	4.4	6.3	27.6095	No
3644	RA-Rabwa	3	Male	22	172	62	77	113	60	No	No	No	No	No	No	No	No	No	No	No	No					0.28	5.08	1.98	0.58	2.984	4.95	30.6	4.8	7.6	20.9573	No
3645	RA-Rabwa	3	Male	22	168	92	104	120	72	No	No	No	No	No	No	No	No	No	No	No	No					4.91	3.79	1.29	1.04	2.292	5.47	36.28	4.8	5.5	32.5964	No
3646	RA-Rabwa	3	Male	29	177	91	98	110	67	No	No	No	No	No	No	No	No	No	No	No	No					1.6	4.27	1.25	0.54	2.912	4.83	29.29	4.3	5.2	29.0466	No
3647	RA-Rabwa	3	Male	33	154	53	75	102	56	No	No	No	No	No	No	No	No	No	No	No	No					0.92	4.07	1.57	0.67	2.366	5.65	38.25	4.2	9.4	22.3478	No
3648	RA-Rabwa	3	Male	23	183	93	101	140	64	No	No	No	No	No	No	No	No	No	No	No	No					3.32	5.22	1.67	0.58	3.434	5.53	36.94	5.2	8.3	27.7703	No
3649	RA-Rabwa	3	Female	25	147	98	111	121	76	No	No	No	No	No	No	No	No	No	No	No	No	Vit D				6.23	4.9	1.38	0.93	3.334	4.81	29.07	4.4	5.4	45.3515	No
3650	RA-Rabwa	3	Male	24	174	79	83	127	59	No	No	No	No	No	No	No	No	No	No	No	No					2.48	5.09	1.39	0.65	3.57	4.74	28.31	4.3	5.7	26.0933	No
3651	RA-Rabwa	3	Male	30	176	80	87	111	55	No	No	No	No	No	No	No	No	No	No	No	No					4.76	3.94	1.23	0.89	2.532	5	31.15	4.5	5.8	25.8264	No
3652	RA-Rabwa	3	Male	22	182	73	85	102	59	No	No	No	No	No	No	No	No	No	No	No	No					3.3	3.89	1.19	0.97	2.506	4.62	26.99	4	7.1	22.0384	No
3653	RA-Rabwa	3	Male	20	172	67	78	140	65	No	No	No	No	No	No	No	No	No	No	No	No					2.16	3.56	1.44	0.54	2.012	5.02	31.37	4.5	6	22.6474	No
3654	RA-Rabwa	3	Male	26	170	63	79	122	68	No	No	No	No	No	No	No	No	No	No	No	No					0.82	4.79	0.94	2.62	3.326	4.74	28.31	3.7	4.4	21.7993	No
3655	RA-Rabwa	3	Male	30	164	50	89	135	87	No	No	No	No	No	No	No	No	No	No	No	No					2.73	3.89	1.22	1.32	2.406	4.66	27.43	3.6	7.6	18.5901	No
3656	RA-Rabwa	3	Male	32	170	69	92	119	60	No	No	Yes	Yes	Yes	Yes	No	No	No	No	No	No					0.85	7.21	1.19	2.53	5.514	5.33	34.75	4.7	7.7	23.8754	No
3657	RA-Rabwa	3	Male	25	176	50	65	106	51	No	No	No	No	No	No	No	No	No	No	No	No					3.02	3.83	1.54	0.68	2.154	5.1	32.24	4	5	16.1415	No
3658	RA-Rabwa	3	Male	23	157	78	92	130	69	No	No	No	No	No	No	No	No	No	No	No	No					3.96	4.74	1.34	0.94	3.212	5.54	37.05	4.3	6.9	31.6443	No
3659	RA-Rabwa	3	Male	26	177	74	83	114	55	No	No	No	No	No	No	No	No	No	No	No	No					0.56	4.87	1.52	0.77	3.196	5.11	32.35	4	4.6	23.6203	No
3660	RA-Rabwa	3	Female	28	162	73	105	115	67	No	No	No	No	No	No	No	No	No	No	No	No					16.59	5.58	1.84	1.44	3.452	5.31	34.54	4.4	7	27.8159	No
3661	RA-Rabwa	3	Female	33	152	72	94	105	59	No	No	No	No	No	No	No	No	No	No	No	No					1.46	4.96	1.73	0.61	3.108	5.66	38.36	4.8	6.5	31.1634	No
3662	RA-Rabwa	3	Male	33	176	92	93	127	79	No	No	No	No	No	No	No	No	No	No	No	No					2.29	5.13	1.52	0.6	3.49	5.7	38.8	4.3	4.7	29.7004	No
3663	RA-Rabwa	3	Female	30	159	67	84	109	65	No	No	No	No	No	No	No	No	No	No	No	No					9.28	4.44	1.28	1.9	2.78	5.43	35.85	6.7	7.2	26.5021	No
3664	RA-Rabwa	3	Male	30	175	138	136	136	65	No	No	No	No	No	No	No	No	No	No	No	No					6.99	4.63	0.84	3.62	3.066	4	20.22	4.3	6.6	45.0612	No
3665	RA-Rabwa	3	Male	24	176	89	111	129	77	No	No	No	No	No	No	No	No	No	No	No	No					2.19	5.29	1.33	0.82	3.796	5.1	32.24	4.4	10.8	28.7319	No
3666	RA-Rabwa	3	Male	23	174	87	99	102	55	No	No	No	No	No	No	No	No	No	No	No	No					2.99	6.09	1.4	1.47	4.396	5.2	33.33	4.4	7	28.7356	No
3667	RA-Rabwa	3	Male	30	167	93	109	107	71	No	No	No	No	No	No	No	No	No	No	No	No					2.52	5.95	1.57	1.96	3.988	5.94	41.42	4.5	4.9	33.3465	No
3668	RA-Rabwa	3	Male	31	163	82	103	102	56	No	No	No	No	No	No	No	No	No	No	No	No					2.71	3.51	1.05	1.15	2.23	5.19	33.22	3.7	4.5	30.863	No
3669	RA-Rabwa	3	Male	31	167	53	77	127	70	No	No	No	No	No	No	No	No	No	No	No	No					0.53	5.32	1.46	0.76	3.708	5.17	33.01	4.4	7.8	19.0039	No
3670	RA-Rabwa	3	Male	25	163	108	125	120	59	Yes	No	No	No	No	No	No	No	No	No	No	No					4.04	4.29	1.53	0.72	2.616	5.32	34.64	3.4	4.6	40.6489	No
3671	RA-Rabwa	3	Female	29	149	69	93	110	85	No	No	No	No	No	No	No	No	No	No	No	No					1.56	5.15	1.45	1.42	3.416	5.1	32.24	3.6	3.9	31.0797	No
3751	MT-Old airport	3	Male	22	177	74	84	110	70	No	No	No	No	No	No	No	No	No	No	No	No					10.87	2.93	0.8	0.65	2	5.42	35.74	4.8	6.4	23.6203	No
3752	MT-Old airport	3	Female	39	150	59	80	120	70	No	No	No	No	No	No	No	No	No	No	No	No					1.37	5.7	1.52	0.9	4	5.52	36.83	4.3	7.1	26.2222	No
3753	MT-Old airport	3	Female	28	159	58	74	110	75	No	No	No	No	No	No	No	No	No	No	No	No	logynon contraceptive pills				6.56	3.67	1.19	0.62	2.356	5.41	35.63	3.9	4.5	22.9421	No
3754	MT-Old airport	3	Female	28	168	54	64	110	85	No	No	No	No	No	No	No	No	No	No	No	No					0.33	4.98	2.04	0.74	2.792	#NULL!	#NULL!	3.8	#NULL!	19.1327	No
3755	MT-Old airport	3	Female	28	158	68	75	110	70	No	No	No	No	No	No	No	No	No	No	No	No					8.03	5.37	1.58	0.69	3.652	5.27	34.1	4	4.4	27.2392	No
3756	MT-Old airport	3	Female	37	159	69	89	100	70	No	No	No	No	No	No	No	No	No	No	No	No	Marvelon contraceptive pill				0.29	5.67	1.88	0.66	3.658	5.2	33.33	4.3	6.1	27.2932	No
3757	MT-Old airport	3	Female	32	169	76	93	110	70	No	No	No	No	No	No	No	No	No	No	No	No					0.87	3.82	1.05	1.94	2.382	5.34	34.86	4.2	6.8	26.6097	No
3758	MT-Old airport	3	Male	36	170	68	82	100	60	No	No	No	No	No	No	No	No	No	No	No	No					0.5	4.42	1.15	1.48	2.974	5.23	33.66	4.3	5.6	23.5294	No
3759	MT-Old airport	3	Female	38	156	55	72	110	75	No	No	No	No	No	No	No	No	No	No	No	No					0.36	5.01	1.53	0.68	3.344	5.31	34.54	4.2	4.5	22.6003	No
3760	MT-Old airport	3	Male	46	162	108	121	110	80	No	No	No	No	No	No	No	No	No	No	No	No					10.72	4.4	0.97	1.12	3.206	4.82	29.18	4.5	7.5	41.1523	No
3761	MT-Old airport	3	Male	62	172	100	119	120	70	No	No	No	No	Yes	Yes	No	No	Yes	No	No	No	Lipitor				3.03	4.3	1.45	0.94	2.662	5.75	39.34	4.3	8.9	33.8021	No
3779	MT-Old airport	3	Female	20	159	75	74	110	70	No	No	No	No	No	No	No	No	No	No	No	No					1.55	4.63	1.12	1.14	3.282	5.37	35.19	4	6	29.6665	No
3780	MT-Old airport	3	Female	28	153	65	77	100	70	No	No	No	No	Yes	No	No	No	No	No	No	No					4.3	5.38	1.25	1.06	3.918	5.69	38.69	4.4	5.9	27.7671	No
3801	MT-Old airport	3	Female	20	147	49	70	130	70	No	No	No	No	No	No	No	No	No	No	No	No					0.37	4.71	2.08	0.59	2.512	5.58	37.49	3.9	6.9	22.6757	No
3802	MT-Old airport	3	Female	25	158	60	79	120	70	No	No	No	No	No	No	No	No	No	No	No	No					0.81	3.99	1.79	0.58	2.084	5.17	33.01	4.6	7.6	24.0346	No
3803	MT-Old airport	3	Female	43	151	62	90	140	80	No	No	No	No	No	No	No	No	No	No	No	No					0.47	5.41	1.15	2.26	3.808	5.6	37.71	4.7	10.3	27.1918	No
3804	MT-Old airport	3	Male	35	169	65	82	130	80	No	No	No	No	No	No	No	No	No	No	No	No					2.13	6.23	1.38	1.08	4.634	5.74	39.24	4.1	7.9	22.7583	No
3805	MT-Old airport	3	Female	20	150	45	65	120	70	No	No	No	No	No	No	No	No	No	No	No	No					0.25	5.17	1.84	0.66	3.198	5.04	31.58	4.2	7.8	20	No
3811	MT-Old airport	3	Female	27	155	69	94	100	70	No	No	No	No	No	No	No	No	No	No	No	No					6.72	4.86	1.54	0.64	3.192	5.37	35.19	4.5	6.1	28.7201	No
3812	MT-Old airport	3	Female	27	154	47	67	110	80	No	No	No	No	No	No	No	No	No	No	No	No					0.41	4.54	1.23	0.83	3.144	5.76	39.45	4.2	4.4	19.8178	No
3813	MT-Old airport	3	Female	19	163	61	81	120	80	No	No	No	No	No	No	No	No	No	No	No	No					3.5	4.59	1.36	0.87	3.056	#NULL!	#NULL!	4.1	#NULL!	22.9591	No
3814	MT-Old airport	3	Female	48	162	76	109	110	60	No	No	No	No	No	No	No	No	No	No	No	No					#NULL!	4.45	1.08	0.86	3.198	6.01	42.19	4.5	8.1	28.959	No
3815	MT-Old airport	3	Female	35	162	69	93	90	70	No	No	No	No	No	No	Yes	Previous only	No	No	No	No					0.72	5.98	1.63	0.74	4.202	5.59	37.6	4.3	5.9	26.2917	No
3816	MT-Old airport	3	Female	23	156	41	77	90	70	No	No	No	No	No	No	No	No	No	No	No	No					0.68	3.5	1.85	0.69	1.512	5.02	31.37	4.4	#NULL!	16.8475	No
3817	MT-Old airport	3	Female	27	160	85	104	105	60	No	No	No	No	No	No	Yes	No	No	No	No	No					1.1	4.04	1.36	0.75	2.53	4.77	28.63	4.2	6.1	33.2031	No
3821	MT-Old airport	3	Female	29	162	70	93	137	90	No	No	No	No	No	No	No	No	No	No	No	No					3.45	5.57	1.56	1.07	3.796	5.49	36.5	3.5	4.2	26.6728	No
3822	MT-Old airport	3	Female	42	163	73	93	125	80	No	No	No	No	No	No	No	No	No	No	No	No	VITAMIN D				15.51	4.64	1.24	0.95	3.21	5.3	34.43	4.4	5.8	27.4756	No
3823	MT-Old airport	3	Female	21	165	65	78	110	80	No	No	No	No	No	No	No	No	No	No	No	No					1.55	4.34	1.56	0.51	2.678	5.43	35.85	4.6	5.4	23.8751	No
3824	MT-Old airport	3	Female	27	151	57	87	110	70	No	No	No	No	No	No	No	No	No	No	No	No					1.76	5.02	1.59	0.67	3.296	5.45	36.07	3.6	#NULL!	24.9989	No
3825	MT-Old airport	3	Female	28	163	48	66	100	70	No	No	No	No	No	No	No	No	No	No	No	No	MULTI VITAMINS				1.11	4.39	2.09	0.42	2.216	5.37	35.19	3.9	#NULL!	18.0662	No
3826	MT-Old airport	3	Female	47	158	85	109	130	65	Yes	Yes	No	No	No	No	No	No	No	No	No	No	coversyl 5mg				5.4	4.1	1.49	0.85	2.44	5.28	34.21	4.3	#NULL!	34.049	yes
3827	MT-Old airport	3	Female	48	154	100	114	150	70	Yes	Previous only	No	No	No	No	No	No	No	No	No	No	ANTI HYPERTENSIVE MEDICATION				7.3	2.63	1.19	0.72	1.296	5.19	33.22	5.1	#NULL!	42.1656	No
3830	MT-Old airport	3	Female	70	149	87	121	140	85	Yes	Yes	Yes	Yes	Yes	Yes	No	No	Yes	No	No	No	ROSUVASTATIN 10 MG	ALLOPURINOL 100 MG	OMEPR	VALSARTAN 80 MG	4.06	5.35	1.79	1	3.36	5.96	41.64	5.2	11.8	39.1874	yes
3831	MT-Old airport	3	Female	54	166	83	93	103	57	No	No	Yes	No	No	No	No	No	No	No	No	No					3.21	5.09	1.62	1.18	3.234	5.714	38.91	4.2	#NULL!	30.1205	No
3832	MT-Old airport	3	Female	50	162	79	87	104	58	No	No	No	No	No	No	No	No	No	No	No	No					2.7	4.6	1.56	0.83	2.874	5.87	40.66	3.9	#NULL!	30.1021	No
3833	MT-Old airport	3	Female	44	167	103	101	125	60	No	No	No	No	No	No	Yes	Yes	No	No	No	No					3.54	5.03	1.64	0.99	3.192	6.02	42.3	4.1	#NULL!	36.9321	No
3834	MT-Old airport	3	Male	34	181	108	98	120	80	No	No	No	No	No	No	No	No	No	No	No	No					2.13	6.05	1.63	1.14	4.192	5.6	37.71	4.4	#NULL!	32.966	No
3835	MT-Old airport	3	Female	40	168	103	95	108	53	No	No	No	No	No	No	No	No	No	No	No	No					3.4	3.7	1.19	0.8	2.35	5.71	38.91	4.1	#NULL!	36.4938	No
3836	MT-Old airport	3	Female	18	165	60	69	96	63	No	No	No	No	No	No	No	No	No	No	No	No					0.79	4.06	1.5	0.63	2.434	5.76	39.45	4	5.2	22.0386	No
3837	MT-Old airport	3	Female	21	162	57	71	112	55	No	No	No	No	No	No	No	No	No	No	No	No					0.5	5.9	1.98	0.73	3.774	5.18	33.11	4	#NULL!	21.7193	No
3841	MT-Old airport	3	Male	22	179	74	87	122	63	No	No	No	No	No	No	No	No	No	No	No	No					0.6	4.13	1.52	0.62	2.486	4.13	21.64	4.2	#NULL!	23.0954	No
3842	MT-Old airport	3	Male	22	166	60	73	115	50	No	No	No	No	No	No	No	No	No	No	No	No	INH				1.56	4.26	1.9	0.62	2.236	5.14	32.68	4.1	#NULL!	21.7738	No
3843	MT-Old airport	3	Male	22	173	63	75	120	90	No	No	No	No	No	No	No	No	No	No	No	No					0.13	4.15	1.84	0.48	2.214	5.23	33.66	4.4	#NULL!	21.0498	No
3844	MT-Old airport	3	Male	22	174	95	107	137	90	No	No	No	No	No	No	No	No	No	No	No	No					1.63	5.85	1.73	1.28	3.864	4.91	30.16	3.9	#NULL!	31.378	No
3845	MT-Old airport	3	Male	21	182	91	95	135	70	No	No	No	No	No	No	No	No	No	No	No	No	INH				2.23	3.48	1.57	0.87	1.736	3.89	19.02	3.2	#NULL!	27.4725	No
3847	MT-Old airport	3	Female	22	154	37	74	100	70	No	No	No	No	No	No	No	No	No	No	No	No	Ferretin				0.14	4.03	1.84	0.68	2.054	4.87	29.73	3.9	6.4	15.6013	No
3848	MT-Old airport	3	Female	22	156	69	94	120	90	No	No	No	No	No	No	No	No	No	No	No	No					#NULL!	4.25	1.29	0.6	2.84	5.4	35.52	6.2	#NULL!	28.3531	No
3849	MT-Old airport	3	Female	22	156	51	79	110	70	No	No	No	No	No	No	No	No	No	No	No	No					0.11	4.93	1.38	1.23	3.304	5.38	35.3	4.2	#NULL!	20.9566	No
3850	MT-Old airport	3	Female	32	152	60	75	95	49	No	No	No	No	No	No	No	No	No	No	No	No					0.32	4.68	1.75	0.48	2.834	4.74	28.31	4	#NULL!	25.9695	No
3851	MT-Old airport	3	Female	23	159	75	89	115	60	No	No	No	No	No	No	No	No	No	No	No	No					8.09	3.47	1.67	0.44	1.712	4.84	29.4	5.7	#NULL!	29.6665	No
3852	MT-Old airport	3	Female	22	157	61	81	110	80	No	No	No	No	No	No	No	No	No	No	No	No					2.29	3.62	1.41	0.5	2.11	5.17	33.01	5.7	#NULL!	24.7475	No
3853	MT-Old airport	3	Male	21	177	86	93	115	80	No	No	No	No	No	No	No	No	No	No	No	No					0.51	3.88	1.36	0.72	2.376	4.74	28.31	4.2	#NULL!	27.4506	No
3854	MT-Old airport	3	Male	22	180	111	116	130	90	No	No	No	No	No	No	No	No	No	No	No	No					8.18	5.12	1.23	1.41	3.608	4.82	29.18	4	#NULL!	34.2593	No
3855	MT-Old airport	3	Male	24	169	110	125	125	80	No	No	No	No	No	No	No	No	No	No	No	No					5.58	3.97	1.07	0.99	2.702	5.08	32.02	4.1	#NULL!	38.5141	No
3856	MT-Old airport	3	Male	21	177	69	83	110	70	No	No	No	No	No	No	No	No	No	No	No	No					0.48	3.23	1.43	0.59	1.682	5.54	37.05	4.1	#NULL!	22.0243	No
3857	MT-Old airport	3	Male	22	177	90	107	125	80	No	No	No	No	No	No	No	No	No	No	No	No					0.65	5.23	2.07	0.84	2.992	5	31.15	4.2	#NULL!	28.7274	No
3858	MT-Old airport	3	Male	22	161	69	87	105	75	No	No	No	No	No	No	No	No	No	No	No	No					1.96	4.26	1.54	0.78	2.564	5.3	34.43	4	#NULL!	26.6193	No
3859	MT-Old airport	3	Female	22	158	74	92	110	70	No	No	No	No	No	No	No	No	No	No	No	No					15.74	4.49	1.05	0.67	3.306	5.25	33.88	4	5.6	29.6427	No
3860	MT-Old airport	3	Female	32	166	66	75	110	60	No	No	No	No	No	No	No	No	No	No	No	No					1.17	4.52	1.22	0.82	3.136	5.67	38.47	4	7.3	23.9512	No
3861	MT-Old airport	3	Female	25	160	50	67	110	80	No	No	No	No	No	No	No	No	No	No	No	No					0.24	6.43	1.53	1.1	4.68	5.1	32.24	4	7.4	19.5312	No
3862	MT-Old airport	3	Female	28	166	72	100	100	49	No	No	No	No	No	No	No	No	No	No	No	No	CERAZETTE				2.1	4.97	1.59	0.44	3.292	5.48	36.39	3.6	#NULL!	26.1286	No
3863	MT-Old airport	3	Male	18	186	66	91	100	60	No	No	No	No	No	No	No	No	No	No	No	No					0.46	4.24	1.04	0.86	3.028	5.36	35.08	4	#NULL!	19.0773	No
3864	MT-Old airport	3	Male	18	176	53	73	100	70	No	No	No	No	No	No	No	No	No	No	No	No					0.64	4.12	1.35	0.69	2.632	5.08	32.02	3.8	#NULL!	17.11	No
3865	MT-Old airport	3	Female	22	155	70	60	100	72	No	No	No	No	No	No	No	No	No	No	No	No					5.2	4.26	1.52	0.43	2.654	4.25	22.95	4	5.3	29.1363	No
3866	MT-Old airport	3	Female	23	155	65	77	100	65	No	No	No	No	No	No	No	No	No	No	No	No					2.3	4.98	1.82	0.51	3.058	5.11	32.35	4.6	7.4	27.0552	No
3867	MT-Old airport	3	Female	21	155	92	95	110	68	No	No	No	No	No	No	No	No	No	No	No	No					14.11	4.71	1.93	0.47	2.686	4.87	29.73	4.7	7.1	38.2934	No
3868	MT-Old airport	3	Female	19	158	56	75	96	70	No	No	No	No	No	No	No	No	No	No	No	No					0.41	4.79	1.7	0.57	2.976	6.44	46.89	4.1	#NULL!	22.4323	No
3869	MT-Old airport	3	Female	22	157	58	69	100	65	No	No	No	No	No	No	No	No	No	No	No	No					3.63	4.96	1.75	0.45	3.12	4.79	28.85	3.8	#NULL!	23.5304	No
3870	MT-Old airport	3	Male	28	170	70	78	139	89	No	No	No	No	No	No	No	No	No	No	No	No					3.88	4.62	1.16	0.67	3.326	4.45	25.14	3.9	#NULL!	24.2215	No
3876	AMJ-Prince Majed	3	Male	24	178	97	108	122	85	No	No	No	No	No	No	No	No	No	No	No	No					10.39	4.38	1.25	0.69	2.992	5.23	33.66	4.1	7.3	30.6148	No
3877	AMJ-Prince Majed	3	Male	20	176	73	88	110	80	No	No	No	No	No	No	No	No	No	No	No	No					0.78	4.88	1.34	1.05	3.33	4.75	28.42	4.3	6.4	23.5666	No
3878	AMJ-Prince Majed	3	Female	19	156	50	68	110	75	No	No	No	No	No	No	No	No	No	No	No	No					0.2	4.43	1.44	0.93	2.804	4.96	30.71	4.1	7.3	20.5457	No
3879	AMJ-Prince Majed	3	Male	23	188	87	97	115	84	No	No	No	No	No	No	No	No	No	No	No	No					0.74	5.06	1.29	0.81	3.608	5.34	34.86	4.7	7.2	24.6152	No
3880	AMJ-Prince Majed	3	Male	31	172	77	90	110	75	No	No	No	No	No	No	No	No	No	No	No	No					0.71	6.6	1.54	1.39	4.782	5.71	38.91	4.3	6	26.0276	No
3881	AMJ-Prince Majed	3	Male	23	184	89	94	120	80	No	No	No	No	No	No	No	No	No	No	No	No					0.7	3.67	1.23	0.45	2.35	5.38	35.3	3.9	5.7	26.2878	No
3882	AMJ-Prince Majed	3	Male	20	180	76	85	110	70	No	No	No	No	No	No	No	No	No	No	No	No					0.33	5.16	1.6	0.82	3.396	4.98	30.93	3.9	5.5	23.4568	No
3883	AMJ-Prince Majed	3	Male	29	180	111	119	125	80	No	No	No	No	No	No	No	No	No	No	No	No					2.52	4.63	1.1	0.72	3.386	5.34	34.86	4.5	5.3	34.2593	No
3884	AMJ-Prince Majed	3	Male	29	170	86	99	115	76	No	No	No	No	No	No	No	No	No	No	No	No					1.97	4.42	1.17	0.59	3.132	5.26	33.99	4	5.2	29.7578	No
3885	AMJ-Prince Majed	3	Male	36	168	68	90	100	65	No	No	No	No	No	No	No	No	No	No	No	No					2.21	5.39	1.52	0.95	3.68	5.35	34.97	5.1	9.1	24.093	No
3886	AMJ-Prince Majed	3	Male	37	175	100	122	116	64	No	No	No	No	No	No	No	No	No	No	No	No					1.82	5.56	1.31	1.26	3.998	5.67	38.47	3.2	4.9	32.6531	No
3887	AMJ-Prince Majed	3	Male	31	164	88	111	134	89	No	No	No	No	No	No	No	No	No	No	No	No					14.31	4.86	1.07	1.14	3.562	5.34	34.86	4.5	4.7	32.7186	No
3888	AMJ-Prince Majed	3	Male	35	171	70	89	116	70	No	No	No	No	No	No	No	No	No	No	No	No					0.72	4.5	1.34	0.99	2.962	5.76	39.45	4.3	4.8	23.939	No
3889	AMJ-Prince Majed	3	Male	45	165	66	95	130	86	No	No	No	No	No	No	No	No	No	No	No	No					1.64	5.91	1.1	2.05	4.4	4.41	24.7	4.3	5.6	24.2424	No
3890	AMJ-Prince Majed	3	Male	37	164	76	95	115	77	No	No	No	No	No	No	No	No	No	No	No	No					#NULL!	5.34	1.05	4.31	3.428	5.63	38.03	3.9	8.4	28.257	No
3891	AMJ-Prince Majed	3	Male	21	172	82	91	114	62	No	No	No	No	No	No	No	No	No	No	No	No					2.2	3.86	1.26	0.55	2.49	4.98	30.93	3.6	4	27.7177	No
3892	AMJ-Prince Majed	3	Male	26	170	102	118	124	85	Yes	No	No	No	Yes	No	No	No	No	No	No	No					#NULL!	5.2	1.33	1.11	3.648	5.08	32.02	4.4	7	35.2941	No
3893	AMJ-Prince Majed	3	Male	25	171	68	90	106	72	No	No	No	No	No	No	No	No	No	No	No	No					1.98	5.34	0.99	3.31	3.688	5.82	40.11	3.5	4.2	23.255	No
3894	AMJ-Prince Majed	3	Male	29	168	82	96	106	58	No	No	No	No	No	No	No	No	No	No	No	No					1.12	5.82	1.39	1.19	4.192	5.38	35.3	3.8	5.2	29.0533	No
3895	AMJ-Prince Majed	3	Female	25	151	73	99	121	66	No	No	No	No	No	No	No	No	No	No	No	No					3.82	4.25	1.11	0.97	2.946	5.48	36.39	4.1	5	32.0161	No
3896	AMJ-Prince Majed	3	Male	24	167	61	78	106	52	No	No	No	No	No	No	No	No	No	No	No	No					0.36	3.71	1.23	0.98	2.284	5.51	36.72	3.8	4.1	21.8724	No
3897	AMJ-Prince Majed	3	Male	23	177	75	84	120	70	No	No	No	No	No	No	No	No	No	No	No	No					5.56	4.91	1.21	1.89	3.322	5.43	35.85	2.6	2.8	23.9395	No
3898	AMJ-Prince Majed	3	Male	23	175	75	90	120	70	No	No	No	No	No	No	No	No	No	No	No	No					5.38	4.77	1.18	1.93	3.204	5.33	34.75	2.7	3.2	24.4898	No
3899	AMJ-Prince Majed	3	Male	24	168	90	95	130	80	No	No	No	No	No	No	No	No	No	No	No	No					2.37	4.43	1.25	1.32	2.916	5.42	35.74	2.9	2.9	31.8878	No
3900	AMJ-Prince Majed	3	Male	24	173	77	94	130	75	No	No	No	No	No	No	No	No	No	No	No	No					5.53	4.94	1.21	2.1	3.31	5.34	34.86	3.3	3.4	25.7276	No
3901	AMJ-Prince Majed	3	Male	25	169	72	88	115	70	No	No	No	No	No	No	No	No	No	No	No	No					0.81	4.38	1.48	0.62	2.776	4.82	29.18	2.8	2.9	25.2092	No
3902	AMJ-Prince Majed	3	Male	21	177	90	96	120	70	No	No	No	No	No	No	No	No	No	No	No	No					0.81	4.5	1.51	0.62	2.866	4.81	29.07	2.9	4.3	28.7274	No
3903	AMJ-Prince Majed	3	Male	22	171	80	92	130	80	No	No	No	No	No	No	No	No	No	No	No	No					5.43	4.9	1.19	2	3.31	5.01	31.26	3.1	3.1	27.3588	No
3904	AMJ-Prince Majed	3	Male	24	180	80	95	125	80	No	No	No	No	No	No	No	No	No	No	No	No					1.29	3.36	1.38	0.62	1.856	5.33	34.75	3.2	3.2	24.6914	No
3905	AMJ-Prince Majed	3	Male	24	174	73	90	120	65	No	No	No	No	No	No	No	No	No	No	No	No					0.79	6.05	1.43	0.8	4.46	5.57	37.38	4.9	8.3	24.1115	No
3906	AMJ-Prince Majed	3	Male	24	168	77	96	130	80	No	No	No	No	No	No	No	No	No	No	No	No					2.68	4.5	1.35	0.66	3.018	5.34	34.86	4.7	7.5	27.2817	No
3907	AMJ-Prince Majed	3	Male	22	171	61	76	120	80	No	No	No	No	No	No	No	No	No	No	No	No					1.24	4	1.29	0.49	2.612	5.38	35.3	4.3	4.9	20.8611	No
3908	AMJ-Prince Majed	3	Male	22	175	55	71	115	77	No	No	No	No	No	No	No	No	No	No	No	No					#NULL!	3.49	1.61	0.84	1.712	4.01	20.33	3.2	4.9	17.9592	No
3909	AMJ-Prince Majed	3	Male	24	170	81	96	127	83	No	No	No	No	No	No	No	No	No	No	No	No					0.48	6.83	1.4	1.65	5.1	5.88	40.77	3.9	7.6	28.0277	No
3910	AMJ-Prince Majed	3	Male	36	167	76	91.4	125	80	No	No	No	No	No	No	No	No	No	No	No	No					0.9	4.77	1.35	1.06	3.208	5.61	37.81	3.9	4.6	27.2509	No
3911	AMJ-Prince Majed	3	Male	28	162	83	96.52	125	86	No	No	No	No	No	No	No	No	No	No	No	No					0.94	4.95	1.41	1.06	3.328	5.13	32.57	3.9	4	31.6263	No
3912	AMJ-Prince Majed	3	Male	26	170	89	101	115	70	No	No	No	No	No	No	No	No	No	No	No	No					2.18	5.68	1.08	1	4.4	5.25	33.88	4.5	8	30.7958	No
3913	AMJ-Prince Majed	3	Male	26	180	84	94	120	80	No	No	No	No	No	No	No	No	No	No	No	No					11.13	4.96	1.5	1.1	3.24	5.42	35.74	4.4	8.4	25.9259	No
